# Supplementary material for: Numbers of wildlife fatalities at renewable energy facilities in a targeted development region
Source: PLoS One. 2023 Dec 15;18(12):e0295552. doi: 10.1371/journal.pone.0295552 (PMC10723682; doi:10.1371/journal.pone.0295552)
Supplement: S1 Table — (XLSX) [file pone.0295552.s001.xlsx]

## Sheet: S1 Table - Solar
Conkling et al. Numbers of wildlife fatalities at renewable energy facilities in a targeted development region
Authors: T.J. Conkling, A.L. Fesnock, and T.E. Katzner
Corresponding author: tconkling@usgs.gov, US Geological Survey
S1 Table. Fatality data obtained from monitoring reports and SPUT datasets from solar energy facilities within the Desert Renewable Energy Plan area.
Focal species and species groups of conservation priority identified in the main text are highlighted in orange.
						All Solar Facilities					Solar_IMP_1				Solar_IMP_2				Solar_RIV_1				Solar_RIV_2				Solar_RIV_3				Solar_RIV_4				Solar_SBD_1				Solar_SBD_2				Solar_SBD_3
						Fatality Surveys		SPUT Data			Fatality Surveys		SPUT Data		Fatality Surveys		SPUT Data		Fatality Surveys		SPUT Data		Fatality Surveys		SPUT Data		Fatality Surveys		SPUT Data		Fatality Surveys		SPUT Data		Fatality Surveys		SPUT Data		Fatality Surveys		SPUT Data		Fatality Surveys		SPUT Data
Common Name	Scientific Name	Order	Family	Species Category	DRECPFocalSpp	Total Mortalities	Prop. Mortalities	Total SPUT Individuals	Proportion of SPUT	Total Mortalities and SPUT Individuals	Total Mortalities	Prop. Mortalities	Total SPUT Individuals	Proportion of SPUT	Total Mortalities	Prop. Mortalities	Total SPUT Individuals	Proportion of SPUT	Total Mortalities	Prop. Mortalities	Total SPUT Individuals	Proportion of SPUT	Total Mortalities	Prop. Mortalities	Total SPUT Individuals	Proportion of SPUT	Total Mortalities	Prop. Mortalities	Total SPUT Individuals	Proportion of SPUT	Total Mortalities	Prop. Mortalities	Total SPUT Individuals	Proportion of SPUT	Total Mortalities	Prop. Mortalities	Total SPUT Individuals	Proportion of SPUT	Total Mortalities	Prop. Mortalities	Total SPUT Individuals	Proportion of SPUT	Total Mortalities	Prop. Mortalities	Total SPUT Individuals	Proportion of SPUT
American Wigeon	Anas americana	Anseriformes	Anatidae	Water-associated Species		2	<0.01	1	<0.01	3	0	0	No Data Available	No Data Available	0	0	No Data Available	No Data Available	0	0	0	0	0	0	1	0	0	0	0	0	No Data Available	No Data Available	0	0	No Data Available	No Data Available	0	0	1	0	0	0	1	0.01	0	0
Blue-winged Teal	Anas discors	Anseriformes	Anatidae	Water-associated Species		10	<0.01	9	<0.01	19	0	0	No Data Available	No Data Available	0	0	No Data Available	No Data Available	0	0	1	0.01	1	0	1	0	4	<0.01	4	0.01	No Data Available	No Data Available	0	0	No Data Available	No Data Available	0	0	4	0	3	0	1	0.01	0	0
Bufflehead	Bucephala albeola	Anseriformes	Anatidae	Water-associated Species		4	<0.01	1	<0.01	5	0	0	No Data Available	No Data Available	0	0	No Data Available	No Data Available	0	0	0	0	0	0	0	0	2	<0.01	0	0	No Data Available	No Data Available	0	0	No Data Available	No Data Available	0	0	0	0	0	0	2	0.03	1	0
Cinnamon Teal	Anas cyanoptera	Anseriformes	Anatidae	Water-associated Species		9	<0.01	12	<0.01	21	0	0	No Data Available	No Data Available	0	0	No Data Available	No Data Available	0	0	0	0	0	0	2	0.01	7	0.0146444	4	0.01	No Data Available	No Data Available	0	0	No Data Available	No Data Available	0	0	1	0	2	0	1	0.01	4	0.01
Common Merganser	Mergus merganser	Anseriformes	Anatidae	Water-associated Species		1	<0.01	0	0	1	0	0	No Data Available	No Data Available	0	0	No Data Available	No Data Available	0	0	0	0	1	0	0	0	0	0	0	0	No Data Available	No Data Available	0	0	No Data Available	No Data Available	0	0	0	0	0	0	0	0	0	0
Gadwall	Anas strepera	Anseriformes	Anatidae	Water-associated Species		1	<0.01	2	<0.01	3	0	0	No Data Available	No Data Available	0	0	No Data Available	No Data Available	0	0	0	0	0	0	0	0	1	<0.01	0	0	No Data Available	No Data Available	1	0	No Data Available	No Data Available	0	0	0	0	0	0	0	0	1	0
Green-winged Teal	Anas crecca	Anseriformes	Anatidae	Water-associated Species		7	<0.01	8	<0.01	15	0	0	No Data Available	No Data Available	0	0	No Data Available	No Data Available	0	0	0	0	0	0	1	0	4	<0.01	1	<0.01	No Data Available	No Data Available	1	0	No Data Available	No Data Available	0	0	3	0	2	0	0	0	3	0.01
Lesser Scaup	Aythya affinis	Anseriformes	Anatidae	Water-associated Species		1	<0.01	0	0	1	0	0	No Data Available	No Data Available	0	0	No Data Available	No Data Available	0	0	0	0	1	0	0	0	0	0	0	0	No Data Available	No Data Available	0	0	No Data Available	No Data Available	0	0	0	0	0	0	0	0	0	0
Mallard	Anas platyrhynchos	Anseriformes	Anatidae	Water-associated Species		3	<0.01	10	<0.01	13	0	0	No Data Available	No Data Available	1	0	No Data Available	No Data Available	0	0	0	0	1	0	4	0.01	1	<0.01	2	<0.01	No Data Available	No Data Available	0	0	No Data Available	No Data Available	0	0	0	0	0	0	0	0	4	0.01
Northern Pintail	Anas acuta	Anseriformes	Anatidae	Water-associated Species		0	0	2	<0.01	2	0	0	No Data Available	No Data Available	0	0	No Data Available	No Data Available	0	0	0	0	0	0	1	0	0	0	1	<0.01	No Data Available	No Data Available	0	0	No Data Available	No Data Available	0	0	0	0	0	0	0	0	0	0
Northern Shoveler	Anas clypeata	Anseriformes	Anatidae	Water-associated Species		1	<0.01	7	<0.01	8	0	0	No Data Available	No Data Available	0	0	No Data Available	No Data Available	0	0	0	0	0	0	2	0.01	1	<0.01	1	<0.01	No Data Available	No Data Available	0	0	No Data Available	No Data Available	0	0	0	0	0	0	0	0	4	0.01
Red-breasted Merganser	Mergus serrator	Anseriformes	Anatidae	Water-associated Species		1	<0.01	1	<0.01	2	0	0	No Data Available	No Data Available	0	0	No Data Available	No Data Available	0	0	0	0	1	0	0	0	0	0	1	<0.01	No Data Available	No Data Available	0	0	No Data Available	No Data Available	0	0	0	0	0	0	0	0	0	0
Redhead	Aythya americana	Anseriformes	Anatidae	Water-associated Species		4	<0.01	0	0	4	0	0	No Data Available	No Data Available	0	0	No Data Available	No Data Available	0	0	0	0	1	0	0	0	3	<0.01	0	0	No Data Available	No Data Available	0	0	No Data Available	No Data Available	0	0	0	0	0	0	0	0	0	0
Ruddy Duck	Oxyura jamaicensis	Anseriformes	Anatidae	Water-associated Species		23	<0.01	12	<0.01	35	0	0	No Data Available	No Data Available	0	0	No Data Available	No Data Available	0	0	0	0	4	0.02	4	0.01	16	0.0334728	4	0.01	No Data Available	No Data Available	0	0	No Data Available	No Data Available	2	0.03	0	0	0	0	3	0.04	2	0.01
Snow Goose	Chen caerulescens	Anseriformes	Anatidae	Water-associated Species		0	0	2	<0.01	2	0	0	No Data Available	No Data Available	0	0	No Data Available	No Data Available	0	0	0	0	0	0	0	0	0	0	1	<0.01	No Data Available	No Data Available	0	0	No Data Available	No Data Available	0	0	0	0	0	0	0	0	1	0
Surf Scoter	Melanitta perspicillata	Anseriformes	Anatidae	Water-associated Species		4	<0.01	0	0	4	0	0	No Data Available	No Data Available	3	0.01	No Data Available	No Data Available	0	0	0	0	1	0	0	0	0	0	0	0	No Data Available	No Data Available	0	0	No Data Available	No Data Available	0	0	0	0	0	0	0	0	0	0
Unknown Duck	Unknown Anatidae	Anseriformes	Anatidae	Water-associated Species		6	<0.01	35	0.0107891	41	0	0	No Data Available	No Data Available	0	0	No Data Available	No Data Available	0	0	0	0	1	0	12	0.04	3	<0.01	4	0.01	No Data Available	No Data Available	0	0	No Data Available	No Data Available	0	0	1	0	4	0	1	0.01	15	0.04
Unknown Goose species	Unknown Goose	Anseriformes	Anatidae	Water-associated Species		0	0	1	<0.01	1	0	0	No Data Available	No Data Available	0	0	No Data Available	No Data Available	0	0	0	0	0	0	0	0	0	0	0	0	No Data Available	No Data Available	1	0	No Data Available	No Data Available	0	0	0	0	0	0	0	0	0	0
Unknown Merganser	Unknown Merganser	Anseriformes	Anatidae	Water-associated Species		1	<0.01	0	0	1	0	0	No Data Available	No Data Available	0	0	No Data Available	No Data Available	0	0	0	0	0	0	0	0	1	<0.01	0	0	No Data Available	No Data Available	0	0	No Data Available	No Data Available	0	0	0	0	0	0	0	0	0	0
Unknown Teal Spp	Unknown Teal species	Anseriformes	Anatidae	Water-associated Species		7	<0.01	20	<0.01	27	0	0	No Data Available	No Data Available	0	0	No Data Available	No Data Available	0	0	2	0.01	0	0	8	0.03	6	0.0125523	5	0.01	No Data Available	No Data Available	0	0	No Data Available	No Data Available	0	0	1	0	4	0	0	0	1	0
Unknown Water-associated species	Unknown water-associated spp.	Anseriformes	Anatidae	Water-associated Species		0	0	4	<0.01	4	0	0	No Data Available	No Data Available	0	0	No Data Available	No Data Available	0	0	0	0	0	0	0	0	0	0	0	0	No Data Available	No Data Available	0	0	No Data Available	No Data Available	0	0	0	0	4	0	0	0	0	0
Wood Duck	Aix sponsa	Anseriformes	Anatidae	Water-associated Species		1	<0.01	2	<0.01	3	0	0	No Data Available	No Data Available	0	0	No Data Available	No Data Available	0	0	0	0	0	0	0	0	0	0	0	0	No Data Available	No Data Available	0	0	No Data Available	No Data Available	0	0	0	0	0	0	1	0.01	2	0.01
Gambel's Quail	Callipepla gambelii	Galliformes	Odontophoridae	Gamebirds		9	<0.01	8	<0.01	17	0	0	No Data Available	No Data Available	0	0	No Data Available	No Data Available	0	0	2	0.01	0	0	2	0.01	1	<0.01	1	<0.01	No Data Available	No Data Available	3	0.01	No Data Available	No Data Available	0	0	8	0	0	0	0	0	0	0
Ring-necked Pheasant	Phasianus colchicus	Galliformes	Phasianidae	Gamebirds		0	0	2	<0.01	2	0	0	No Data Available	No Data Available	0	0	No Data Available	No Data Available	0	0	0	0	0	0	2	0.01	0	0	0	0	No Data Available	No Data Available	0	0	No Data Available	No Data Available	0	0	0	0	0	0	0	0	0	0
Clark's Grebe	Aechmophorus clarkii	Podicipediformes	Podicipedidae	Water-associated species		1	<0.01	1	<0.01	2	0	0	No Data Available	No Data Available	0	0	No Data Available	No Data Available	0	0	0	0	0	0	0	0	1	<0.01	0	0	No Data Available	No Data Available	0	0	No Data Available	No Data Available	0	0	0	0	0	0	0	0	1	0
Eared Grebe	Podiceps nigricollis	Podicipediformes	Podicipedidae	Water-associated species		64	0.0231297	89	0.0274353	153	0	0	No Data Available	No Data Available	0	0	No Data Available	No Data Available	0	0	3	0.02	17	0.08	4	0.01	34	0.0711297	18	0.05	No Data Available	No Data Available	4	0.02	No Data Available	No Data Available	6	0.07	5	0	9	0.01	8	0.12	45	0.13
Horned Grebe	Podiceps auritus	Podicipediformes	Podicipedidae	Water-associated species		1	<0.01	0	0	1	0	0	No Data Available	No Data Available	0	0	No Data Available	No Data Available	0	0	0	0	0	0	0	0	1	<0.01	0	0	No Data Available	No Data Available	0	0	No Data Available	No Data Available	0	0	0	0	0	0	0	0	0	0
Pied-billed Grebe	Podilymbus podiceps	Podicipediformes	Podicipedidae	Water-associated species		6	<0.01	3	<0.01	9	0	0	No Data Available	No Data Available	0	0	No Data Available	No Data Available	0	0	0	0	2	0.01	1	0	3	<0.01	0	0	No Data Available	No Data Available	0	0	No Data Available	No Data Available	0	0	1	0	0	0	0	0	2	0.01
Unknown Grebe	Unknown Grebe	Podicipediformes	Podicipedidae	Water-associated species		5	<0.01	71	0.0218866	76	0	0	No Data Available	No Data Available	0	0	No Data Available	No Data Available	0	0	0	0	0	0	30	0.1	4	<0.01	26	0.07	No Data Available	No Data Available	0	0	No Data Available	No Data Available	0	0	1	0	14	0.01	0	0	1	0
Western Grebe	Aechmophorus occidentalis	Podicipediformes	Podicipedidae	Water-associated species		43	0.0155403	29	<0.01	72	0	0	No Data Available	No Data Available	5	0.02	No Data Available	No Data Available	0	0	0	0	25	0.12	8	0.03	7	0.0146444	6	0.02	No Data Available	No Data Available	0	0	No Data Available	No Data Available	3	0.04	1	0	1	0	5	0.07	11	0.03
Band-tailed Pigeon	Patagioenas fasciata	Columbiformes	Columbidae	Doves and Pigeons		1	<0.01	0	0	1	0	0	No Data Available	No Data Available	0	0	No Data Available	No Data Available	0	0	0	0	0	0	0	0	0	0	0	0	No Data Available	No Data Available	0	0	No Data Available	No Data Available	0	0	1	0	0	0	0	0	0	0
Common Ground-Dove	Columbina passerina	Columbiformes	Columbidae	Doves and Pigeons		1	<0.01	0	0	1	0	0	No Data Available	No Data Available	0	0	No Data Available	No Data Available	1	0.06	0	0	0	0	0	0	0	0	0	0	No Data Available	No Data Available	0	0	No Data Available	No Data Available	0	0	0	0	0	0	0	0	0	0
Domestic Pigeon	Domestic Pigeon	Columbiformes	Columbidae	Doves and Pigeons		2	<0.01	0	0	2	0	0	No Data Available	No Data Available	0	0	No Data Available	No Data Available	0	0	0	0	0	0	0	0	2	<0.01	0	0	No Data Available	No Data Available	0	0	No Data Available	No Data Available	0	0	0	0	0	0	0	0	0	0
Eurasian Collared-Dove	Streptopelia decaocto	Columbiformes	Columbidae	Doves and Pigeons		42	0.0151789	18	<0.01	60	1	0.11	No Data Available	No Data Available	37	0.14	No Data Available	No Data Available	0	0	0	0	0	0	7	0.02	2	<0.01	1	<0.01	No Data Available	No Data Available	3	0.01	No Data Available	No Data Available	2	0.03	2	0	2	0	0	0	3	0.01
Inca Dove	Columbina inca	Columbiformes	Columbidae	Doves and Pigeons		0	0	1	<0.01	1	0	0	No Data Available	No Data Available	0	0	No Data Available	No Data Available	0	0	0	0	0	0	0	0	0	0	1	<0.01	No Data Available	No Data Available	0	0	No Data Available	No Data Available	0	0	0	0	0	0	0	0	0	0
Mourning Dove	Zenaida macroura	Columbiformes	Columbidae	Doves and Pigeons		252	0.0910734	103	0.0317509	355	0	0	No Data Available	No Data Available	40	0.15	No Data Available	No Data Available	2	0.12	6	0.03	6	0.03	9	0.03	33	0.0690377	13	0.03	No Data Available	No Data Available	11	0.05	No Data Available	No Data Available	2	0.03	171	0.1	55	0.03	0	0	7	0.02
Rock Pigeon	Columba livia	Columbiformes	Columbidae	Doves and Pigeons		20	<0.01	23	<0.01	43	4	0.44	No Data Available	No Data Available	3	0.01	No Data Available	No Data Available	0	0	0	0	0	0	3	0.01	1	<0.01	7	0.02	No Data Available	No Data Available	0	0	No Data Available	No Data Available	2	0.03	12	0.01	6	0	0	0	5	0.01
Ruddy Ground-dove	Columbina talpacoti	Columbiformes	Columbidae	Doves and Pigeons		1	<0.01	0	0	1	0	0	No Data Available	No Data Available	0	0	No Data Available	No Data Available	0	0	0	0	0	0	0	0	1	<0.01	0	0	No Data Available	No Data Available	0	0	No Data Available	No Data Available	0	0	0	0	0	0	0	0	0	0
Unknown Dove	Unknown Columbidae	Columbiformes	Columbidae	Doves and Pigeons		5	<0.01	12	<0.01	17	0	0	No Data Available	No Data Available	2	0.01	No Data Available	No Data Available	0	0	0	0	0	0	6	0.02	1	<0.01	1	<0.01	No Data Available	No Data Available	0	0	No Data Available	No Data Available	0	0	2	0	5	0	0	0	0	0
White-winged Dove	Zenaida asiatica	Columbiformes	Columbidae	Doves and Pigeons		11	<0.01	15	<0.01	26	0	0	No Data Available	No Data Available	2	0.01	No Data Available	No Data Available	1	0.06	2	0.01	1	0	5	0.02	5	0.0104603	1	<0.01	No Data Available	No Data Available	7	0.03	No Data Available	No Data Available	0	0	2	0	0	0	0	0	0	0
Greater Roadrunner	Geococcyx californianus	Cuculiformes	Cuculidae	Nightjars and Cuckoos		97	0.035056	29	<0.01	126	0	0	No Data Available	No Data Available	1	0	No Data Available	No Data Available	0	0	4	0.02	0	0	2	0.01	10	0.0209205	8	0.02	No Data Available	No Data Available	2	0.01	No Data Available	No Data Available	1	0.01	86	0.05	12	0.01	0	0	0	0
Yellow-billed Cuckoo	Coccyzus americanus	Cuculiformes	Cuculidae	Nightjars and Cuckoos	Focal species	1	<0.01	1	<0.01	2	0	0	No Data Available	No Data Available	0	0	No Data Available	No Data Available	0	0	0	0	0	0	0	0	1	<0.01	0	0	No Data Available	No Data Available	0	0	No Data Available	No Data Available	0	0	0	0	1	0	0	0	0	0
Yellow-billed Cuckoo (Western)	Coccyzus americanus occidentalis	Cuculiformes	Cuculidae	Nightjars and Cuckoos	Focal species	0	0	0	0	0	0	0	No Data Available	No Data Available	0	0	No Data Available	No Data Available	0	0	0	0	0	0	0	0	0	0	0	0	No Data Available	No Data Available	0	0	No Data Available	No Data Available	0	0	0	0	0	0	0	0	0	0
Common Nighthawk	Chordeiles minor	Caprimulgiformes	Caprimulgidae	Nightjars and Cuckoos		1	<0.01	0	0	1	0	0	No Data Available	No Data Available	0	0	No Data Available	No Data Available	0	0	0	0	0	0	0	0	1	<0.01	0	0	No Data Available	No Data Available	0	0	No Data Available	No Data Available	0	0	0	0	0	0	0	0	0	0
Common Poorwill	Phalaenoptilus nuttallii	Caprimulgiformes	Caprimulgidae	Nightjars and Cuckoos		4	<0.01	4	<0.01	8	0	0	No Data Available	No Data Available	0	0	No Data Available	No Data Available	0	0	1	0.01	3	0.01	0	0	0	0	1	<0.01	No Data Available	No Data Available	0	0	No Data Available	No Data Available	0	0	1	0	2	0	0	0	0	0
Lesser Nighthawk	Chordeiles acutipennis	Caprimulgiformes	Caprimulgidae	Nightjars and Cuckoos		42	0.0151789	31	<0.01	73	0	0	No Data Available	No Data Available	10	0.04	No Data Available	No Data Available	0	0	2	0.01	2	0.01	1	0	5	0.0104603	3	<0.01	No Data Available	No Data Available	5	0.02	No Data Available	No Data Available	2	0.03	23	0.01	17	0.01	2	0.03	1	0
Unknown Nightjar spp	Unknown Nightjar	Caprimulgiformes	Caprimulgidae	Nightjars and Cuckoos		0	0	1	<0.01	1	0	0	No Data Available	No Data Available	0	0	No Data Available	No Data Available	0	0	0	0	0	0	1	0	0	0	0	0	No Data Available	No Data Available	0	0	No Data Available	No Data Available	0	0	0	0	0	0	0	0	0	0
Unknown Hummingbird spp	Unknown Hummingbird	Apodiformes	Trochilidae	Hummingbirds and Swifts		19	<0.01	33	0.0101726	52	0	0	No Data Available	No Data Available	1	0	No Data Available	No Data Available	0	0	0	0	1	0	1	0	0	0	0	0	No Data Available	No Data Available	0	0	No Data Available	No Data Available	0	0	17	0.01	32	0.02	0	0	0	0
Unknown Swift spp	Unknown Swift	Apodiformes	Apodidae	Hummingbirds and Swifts		1	<0.01	1	<0.01	2	0	0	No Data Available	No Data Available	0	0	No Data Available	No Data Available	0	0	0	0	0	0	0	0	0	0	0	0	No Data Available	No Data Available	0	0	No Data Available	No Data Available	0	0	1	0	1	0	0	0	0	0
Vaux's Swift	Chaetura vauxi	Apodiformes	Apodidae	Hummingbirds and Swifts		12	<0.01	14	<0.01	26	0	0	No Data Available	No Data Available	0	0	No Data Available	No Data Available	0	0	0	0	0	0	0	0	0	0	0	0	No Data Available	No Data Available	0	0	No Data Available	No Data Available	0	0	12	0.01	12	0.01	0	0	2	0.01
White-throated Swift	Aeronautes saxatalis	Apodiformes	Apodidae	Hummingbirds and Swifts		3	<0.01	9	<0.01	12	0	0	No Data Available	No Data Available	0	0	No Data Available	No Data Available	0	0	0	0	0	0	0	0	0	0	0	0	No Data Available	No Data Available	0	0	No Data Available	No Data Available	0	0	3	0	9	0.01	0	0	0	0
Allen's Hummingbird	Selasphorus sasin	Apodiformes	Trochilidae	Hummingbirds and Swifts		0	0	1	<0.01	1	0	0	No Data Available	No Data Available	0	0	No Data Available	No Data Available	0	0	1	0.01	0	0	0	0	0	0	0	0	No Data Available	No Data Available	0	0	No Data Available	No Data Available	0	0	0	0	0	0	0	0	0	0
Anna's Hummingbird	Calypte anna	Apodiformes	Trochilidae	Hummingbirds and Swifts		18	<0.01	11	<0.01	29	0	0	No Data Available	No Data Available	0	0	No Data Available	No Data Available	0	0	0	0	0	0	0	0	0	0	0	0	No Data Available	No Data Available	0	0	No Data Available	No Data Available	0	0	18	0.01	11	0.01	0	0	0	0
Black-chinned Hummingbird	Archilochus alexandri	Apodiformes	Trochilidae	Hummingbirds and Swifts		6	<0.01	7	<0.01	13	0	0	No Data Available	No Data Available	0	0	No Data Available	No Data Available	0	0	0	0	0	0	0	0	0	0	1	<0.01	No Data Available	No Data Available	0	0	No Data Available	No Data Available	0	0	6	0	6	0	0	0	0	0
Broad-tailed Hummingbird	Selasphorus platycercus	Apodiformes	Trochilidae	Hummingbirds and Swifts		1	<0.01	0	0	1	0	0	No Data Available	No Data Available	0	0	No Data Available	No Data Available	0	0	0	0	0	0	0	0	0	0	0	0	No Data Available	No Data Available	0	0	No Data Available	No Data Available	0	0	1	0	0	0	0	0	0	0
Calliope Hummingbird	Selasphorus calliope	Apodiformes	Trochilidae	Hummingbirds and Swifts		17	<0.01	21	<0.01	38	0	0	No Data Available	No Data Available	0	0	No Data Available	No Data Available	0	0	0	0	0	0	0	0	0	0	0	0	No Data Available	No Data Available	0	0	No Data Available	No Data Available	0	0	17	0.01	21	0.01	0	0	0	0
Costa's Hummingbird	Calypte costae	Apodiformes	Trochilidae	Hummingbirds and Swifts		26	<0.01	30	<0.01	56	0	0	No Data Available	No Data Available	0	0	No Data Available	No Data Available	0	0	0	0	2	0.01	0	0	0	0	0	0	No Data Available	No Data Available	0	0	No Data Available	No Data Available	0	0	24	0.01	30	0.02	0	0	0	0
Rufous Hummingbird	Selasphorus rufus	Apodiformes	Trochilidae	Hummingbirds and Swifts		25	<0.01	13	<0.01	38	0	0	No Data Available	No Data Available	0	0	No Data Available	No Data Available	0	0	0	0	0	0	0	0	0	0	0	0	No Data Available	No Data Available	0	0	No Data Available	No Data Available	0	0	25	0.01	13	0.01	0	0	0	0
American Coot	Fulica americana	Gruiformes	Rallidae	Water-associated species		69	0.0249368	55	0.0169544	124	0	0	No Data Available	No Data Available	28	0.11	No Data Available	No Data Available	0	0	1	0.01	11	0.05	27	0.09	10	0.0209205	4	0.01	No Data Available	No Data Available	3	0.01	No Data Available	No Data Available	3	0.04	11	0.01	7	0	9	0.13	10	0.03
Black Rail	Laterallus jamaicensis	Gruiformes	Rallidae	Water-associated species	Focal group - Other Rails	0	0	0	0	0	0	0	No Data Available	No Data Available	0	0	No Data Available	No Data Available	0	0	0	0	0	0	0	0	0	0	0	0	No Data Available	No Data Available	0	0	No Data Available	No Data Available	0	0	0	0	0	0	0	0	0	0
California Black Rail	California Black Rail	Gruiformes	Rallidae	Water-associated species	Focal species	0	0	0	0	0	0	0	No Data Available	No Data Available	0	0	No Data Available	No Data Available	0	0	0	0	0	0	0	0	0	0	0	0	No Data Available	No Data Available	0	0	No Data Available	No Data Available	0	0	0	0	0	0	0	0	0	0
California Clapper Rail	Rallus longirostris obsoletus	Gruiformes	Rallidae	Water-associated species	Focal species	0	0	0	0	0	0	0	No Data Available	No Data Available	0	0	No Data Available	No Data Available	0	0	0	0	0	0	0	0	0	0	0	0	No Data Available	No Data Available	0	0	No Data Available	No Data Available	0	0	0	0	0	0	0	0	0	0
Clapper Rail	Rallus crepitans	Gruiformes	Rallidae	Water-associated species	Focal group - Other Rails	1	<0.01	0	0	1	0	0	No Data Available	No Data Available	0	0	No Data Available	No Data Available	0	0	0	0	1	0	0	0	0	0	0	0	No Data Available	No Data Available	0	0	No Data Available	No Data Available	0	0	0	0	0	0	0	0	0	0
Common Gallinule	Gallinula galeata	Gruiformes	Rallidae	Water-associated species	Focal group - Other Rails	14	<0.01	0	0	14	0	0	No Data Available	No Data Available	13	0.05	No Data Available	No Data Available	0	0	0	0	0	0	0	0	0	0	0	0	No Data Available	No Data Available	0	0	No Data Available	No Data Available	0	0	1	0	0	0	0	0	0	0
Common Moorhen	Gallinula chloropus	Gruiformes	Rallidae	Water-associated species	Focal group - Other Rails	0	0	0	0	0	0	0	No Data Available	No Data Available	0	0	No Data Available	No Data Available	0	0	0	0	0	0	0	0	0	0	0	0	No Data Available	No Data Available	0	0	No Data Available	No Data Available	0	0	0	0	0	0	0	0	0	0
Light-footed Clapper Rail	Rallus longirostris levipes	Gruiformes	Rallidae	Water-associated species	Focal species	0	0	0	0	0	0	0	No Data Available	No Data Available	0	0	No Data Available	No Data Available	0	0	0	0	0	0	0	0	0	0	0	0	No Data Available	No Data Available	0	0	No Data Available	No Data Available	0	0	0	0	0	0	0	0	0	0
Other Rail Spp.	Other Rail Spp.	Gruiformes	Rallidae	Water-associated species	Focal species	0	0	0	0	0	0	0	No Data Available	No Data Available	0	0	No Data Available	No Data Available	0	0	0	0	0	0	0	0	0	0	0	0	No Data Available	No Data Available	0	0	No Data Available	No Data Available	0	0	0	0	0	0	0	0	0	0
Sora	Porzana carolina	Gruiformes	Rallidae	Water-associated species	Focal group - Other Rails	62	0.0224069	15	<0.01	77	0	0	No Data Available	No Data Available	51	0.19	No Data Available	No Data Available	0	0	2	0.01	5	0.02	9	0.03	5	0.0104603	0	0	No Data Available	No Data Available	1	0	No Data Available	No Data Available	2	0.03	1	0	0	0	0	0	1	0
Unknown Rail spp	Unknown Rail	Gruiformes	Rallidae	Water-associated species	Focal group - Other Rails	1	<0.01	0	0	1	0	0	No Data Available	No Data Available	1	0	No Data Available	No Data Available	0	0	0	0	0	0	0	0	0	0	0	0	No Data Available	No Data Available	0	0	No Data Available	No Data Available	0	0	0	0	0	0	0	0	0	0
Virginia Rail	Rallus limicola	Gruiformes	Rallidae	Water-associated species	Focal group - Other Rails	7	<0.01	8	<0.01	15	0	0	No Data Available	No Data Available	4	0.02	No Data Available	No Data Available	0	0	1	0.01	2	0.01	4	0.01	0	0	0	0	No Data Available	No Data Available	2	0.01	No Data Available	No Data Available	1	0.01	1	0	0	0	0	0	0	0
Yuma Clapper Rail	Rallus longirostris yumanensis	Gruiformes	Rallidae	Water-associated species	Focal species	0	0	0	0	0	0	0	No Data Available	No Data Available	0	0	No Data Available	No Data Available	0	0	0	0	0	0	0	0	0	0	0	0	No Data Available	No Data Available	0	0	No Data Available	No Data Available	0	0	0	0	0	0	0	0	0	0
Unknown Shorebird	Unknown Shorebird	Charadriiformes	NA	Water-associated species		4	<0.01	2	<0.01	6	0	0	No Data Available	No Data Available	0	0	No Data Available	No Data Available	0	0	0	0	0	0	0	0	3	<0.01	0	0	No Data Available	No Data Available	0	0	No Data Available	No Data Available	0	0	1	0	2	0	0	0	0	0
American Avocet	Recurvirostra americana	Charadriiformes	Recurvirostridae	Water-associated species		8	<0.01	9	<0.01	17	0	0	No Data Available	No Data Available	0	0	No Data Available	No Data Available	0	0	0	0	7	0.03	0	0	0	0	0	0	No Data Available	No Data Available	0	0	No Data Available	No Data Available	1	0.01	1	0	4	0	0	0	4	0.01
Black-bellied Plover	Pluvialis squatarola	Charadriiformes	Charadriidae	Water-associated species		1	<0.01	0	0	1	0	0	No Data Available	No Data Available	0	0	No Data Available	No Data Available	0	0	0	0	0	0	0	0	0	0	0	0	No Data Available	No Data Available	0	0	No Data Available	No Data Available	0	0	0	0	0	0	1	0.01	0	0
Killdeer	Charadrius vociferus	Charadriiformes	Charadriidae	Water-associated species		6	<0.01	5	<0.01	11	0	0	No Data Available	No Data Available	3	0.01	No Data Available	No Data Available	0	0	0	0	0	0	0	0	3	<0.01	2	<0.01	No Data Available	No Data Available	0	0	No Data Available	No Data Available	0	0	0	0	2	0	0	0	1	0
Unknown sandpiper	Unknown sandpiper	Charadriiformes	Charadriidae	Water-associated species		2	<0.01	1	<0.01	3	0	0	No Data Available	No Data Available	0	0	No Data Available	No Data Available	0	0	0	0	0	0	0	0	2	<0.01	0	0	No Data Available	No Data Available	0	0	No Data Available	No Data Available	0	0	0	0	1	0	0	0	0	0
Greater Yellowlegs	Tringa melanoleuca	Charadriiformes	Scolopacidae	Water-associated species		1	<0.01	2	<0.01	3	0	0	No Data Available	No Data Available	1	0	No Data Available	No Data Available	0	0	0	0	0	0	0	0	0	0	1	<0.01	No Data Available	No Data Available	0	0	No Data Available	No Data Available	0	0	0	0	0	0	0	0	1	0
Least Sandpiper	Calidris minutilla	Charadriiformes	Scolopacidae	Water-associated species		1	<0.01	2	<0.01	3	0	0	No Data Available	No Data Available	0	0	No Data Available	No Data Available	0	0	0	0	0	0	1	0	0	0	1	<0.01	No Data Available	No Data Available	0	0	No Data Available	No Data Available	0	0	1	0	0	0	0	0	0	0
Long-billed Curlew	Numenius americanus	Charadriiformes	Scolopacidae	Water-associated species		1	<0.01	2	<0.01	3	0	0	No Data Available	No Data Available	0	0	No Data Available	No Data Available	0	0	0	0	0	0	0	0	1	<0.01	0	0	No Data Available	No Data Available	0	0	No Data Available	No Data Available	0	0	0	0	2	0	0	0	0	0
Marbled Godwit	Limosa fedoa	Charadriiformes	Scolopacidae	Water-associated species		0	0	1	<0.01	1	0	0	No Data Available	No Data Available	0	0	No Data Available	No Data Available	0	0	0	0	0	0	0	0	0	0	1	<0.01	No Data Available	No Data Available	0	0	No Data Available	No Data Available	0	0	0	0	0	0	0	0	0	0
Red-necked Phalarope	Phalaropus lobatus	Charadriiformes	Scolopacidae	Water-associated species		3	<0.01	3	<0.01	6	0	0	No Data Available	No Data Available	0	0	No Data Available	No Data Available	0	0	0	0	1	0	0	0	1	<0.01	0	0	No Data Available	No Data Available	0	0	No Data Available	No Data Available	0	0	0	0	1	0	1	0.01	2	0.01
Semipalmated Sandpiper	Calidris pusilla	Charadriiformes	Scolopacidae	Water-associated species		1	<0.01	1	<0.01	2	0	0	No Data Available	No Data Available	0	0	No Data Available	No Data Available	0	0	0	0	0	0	0	0	0	0	0	0	No Data Available	No Data Available	0	0	No Data Available	No Data Available	0	0	1	0	1	0	0	0	0	0
Spotted Sandpiper	Actitis macularius	Charadriiformes	Scolopacidae	Water-associated species		4	<0.01	0	0	4	0	0	No Data Available	No Data Available	0	0	No Data Available	No Data Available	0	0	0	0	0	0	0	0	2	<0.01	0	0	No Data Available	No Data Available	0	0	No Data Available	No Data Available	0	0	2	0	0	0	0	0	0	0
Unknown dowitcher	Unknown Scolopacidae	Charadriiformes	Scolopacidae	Water-associated species		0	0	2	<0.01	2	0	0	No Data Available	No Data Available	0	0	No Data Available	No Data Available	0	0	0	0	0	0	0	0	0	0	1	<0.01	No Data Available	No Data Available	0	0	No Data Available	No Data Available	0	0	0	0	0	0	0	0	1	0
Western Sandpiper	Calidris mauri	Charadriiformes	Scolopacidae	Water-associated species		1	<0.01	1	<0.01	2	0	0	No Data Available	No Data Available	0	0	No Data Available	No Data Available	0	0	0	0	0	0	0	0	1	<0.01	0	0	No Data Available	No Data Available	1	0	No Data Available	No Data Available	0	0	0	0	0	0	0	0	0	0
Wilson's Phalarope	Phalaropus tricolor	Charadriiformes	Scolopacidae	Water-associated species		0	0	1	<0.01	1	0	0	No Data Available	No Data Available	0	0	No Data Available	No Data Available	0	0	0	0	0	0	0	0	0	0	0	0	No Data Available	No Data Available	0	0	No Data Available	No Data Available	0	0	0	0	0	0	0	0	1	0
Wilson's Snipe	Gallinago delicata	Charadriiformes	Scolopacidae	Water-associated species		3	<0.01	2	<0.01	5	0	0	No Data Available	No Data Available	0	0	No Data Available	No Data Available	0	0	0	0	1	0	0	0	0	0	0	0	No Data Available	No Data Available	0	0	No Data Available	No Data Available	0	0	2	0	1	0	0	0	1	0
California Gull	Larus californicus	Charadriiformes	Laridae	Water-associated species		6	<0.01	15	<0.01	21	0	0	No Data Available	No Data Available	0	0	No Data Available	No Data Available	0	0	0	0	0	0	1	0	1	<0.01	1	<0.01	No Data Available	No Data Available	0	0	No Data Available	No Data Available	1	0.01	0	0	0	0	5	0.07	12	0.03
Herring Gull	Larus argentatus	Charadriiformes	Laridae	Water-associated species		1	<0.01	0	0	1	0	0	No Data Available	No Data Available	0	0	No Data Available	No Data Available	0	0	0	0	0	0	0	0	1	<0.01	0	0	No Data Available	No Data Available	0	0	No Data Available	No Data Available	0	0	0	0	0	0	0	0	0	0
Ring-billed Gull	Larus delawarensis	Charadriiformes	Laridae	Water-associated species		3	<0.01	2	<0.01	5	0	0	No Data Available	No Data Available	0	0	No Data Available	No Data Available	0	0	0	0	0	0	0	0	2	<0.01	0	0	No Data Available	No Data Available	0	0	No Data Available	No Data Available	1	0.01	0	0	0	0	1	0.01	1	0
Unknown Gull spp	Unknown Gull	Charadriiformes	Laridae	Water-associated species		2	<0.01	7	<0.01	9	0	0	No Data Available	No Data Available	1	0	No Data Available	No Data Available	0	0	0	0	0	0	2	0.01	1	<0.01	3	<0.01	No Data Available	No Data Available	0	0	No Data Available	No Data Available	0	0	0	0	0	0	0	0	2	0.01
Unknown Jaeger spp	Unknown Jaeger	Charadriiformes	Laridae	Water-associated species		1	<0.01	0	0	1	0	0	No Data Available	No Data Available	0	0	No Data Available	No Data Available	0	0	0	0	1	0	0	0	0	0	0	0	No Data Available	No Data Available	0	0	No Data Available	No Data Available	0	0	0	0	0	0	0	0	0	0
Western Gull	Larus occidentalis	Charadriiformes	Laridae	Water-associated species		1	<0.01	0	0	1	0	0	No Data Available	No Data Available	0	0	No Data Available	No Data Available	0	0	0	0	0	0	0	0	1	<0.01	0	0	No Data Available	No Data Available	0	0	No Data Available	No Data Available	0	0	0	0	0	0	0	0	0	0
Common Loon	Gavia immer	Gaviiformes	Gaviidae	Water-associated species		8	<0.01	27	<0.01	35	0	0	No Data Available	No Data Available	0	0	No Data Available	No Data Available	1	0.06	4	0.02	5	0.02	11	0.04	2	<0.01	9	0.02	No Data Available	No Data Available	1	0	No Data Available	No Data Available	1	0.01	0	0	0	0	0	0	1	0
Pacific Loon	Gavia pacifica	Gaviiformes	Gaviidae	Water-associated species		1	<0.01	1	<0.01	2	0	0	No Data Available	No Data Available	1	0	No Data Available	No Data Available	0	0	0	0	0	0	0	0	0	0	1	<0.01	No Data Available	No Data Available	0	0	No Data Available	No Data Available	0	0	0	0	0	0	0	0	0	0
Unknown Loon Species	Gavia spp.	Gaviiformes	Gaviidae	Water-associated species		0	0	1	<0.01	1	0	0	No Data Available	No Data Available	0	0	No Data Available	No Data Available	0	0	0	0	0	0	1	0	0	0	0	0	No Data Available	No Data Available	0	0	No Data Available	No Data Available	0	0	0	0	0	0	0	0	0	0
Double-crested Cormorant	Phalacrocorax auritus	Pelecaniformes	Phalacrocoracidae	Water-associated species		5	<0.01	2	<0.01	7	0	0	No Data Available	No Data Available	0	0	No Data Available	No Data Available	0	0	0	0	4	0.02	2	0.01	0	0	0	0	No Data Available	No Data Available	0	0	No Data Available	No Data Available	0	0	1	0	0	0	0	0	0	0
American White Pelican	Pelecanus erythrorhynchos	Pelecaniformes	Pelecanidae	Water-associated species		2	<0.01	2	<0.01	4	0	0	No Data Available	No Data Available	0	0	No Data Available	No Data Available	0	0	0	0	1	0	1	0	0	0	1	<0.01	No Data Available	No Data Available	0	0	No Data Available	No Data Available	0	0	0	0	0	0	1	0.01	0	0
Brown Pelican	Pelecanus occidentalis	Pelecaniformes	Pelecanidae	Water-associated species		7	<0.01	4	<0.01	11	0	0	No Data Available	No Data Available	1	0	No Data Available	No Data Available	0	0	0	0	4	0.02	0	0	2	<0.01	4	0.01	No Data Available	No Data Available	0	0	No Data Available	No Data Available	0	0	0	0	0	0	0	0	0	0
Ardeidae spp	Ardeidae spp	Pelecaniformes	Ardeidae	Water-associated species		1	<0.01	0	0	1	1	0.11	No Data Available	No Data Available	0	0	No Data Available	No Data Available	0	0	0	0	0	0	0	0	0	0	0	0	No Data Available	No Data Available	0	0	No Data Available	No Data Available	0	0	0	0	0	0	0	0	0	0
Black-crowned Night-Heron	Nycticorax nycticorax	Ciconiiformes	Ardeidae	Water-associated species		1	<0.01	0	0	1	0	0	No Data Available	No Data Available	0	0	No Data Available	No Data Available	0	0	0	0	1	0	0	0	0	0	0	0	No Data Available	No Data Available	0	0	No Data Available	No Data Available	0	0	0	0	0	0	0	0	0	0
Cattle Egret	Bubulcus ibis	Ciconiiformes	Ardeidae	Water-associated species		1	<0.01	1	<0.01	2	0	0	No Data Available	No Data Available	1	0	No Data Available	No Data Available	0	0	0	0	0	0	0	0	0	0	1	<0.01	No Data Available	No Data Available	0	0	No Data Available	No Data Available	0	0	0	0	0	0	0	0	0	0
Great Blue Heron	Ardea herodias	Ciconiiformes	Ardeidae	Water-associated species		5	<0.01	6	<0.01	11	0	0	No Data Available	No Data Available	1	0	No Data Available	No Data Available	0	0	0	0	0	0	2	0.01	4	<0.01	4	0.01	No Data Available	No Data Available	0	0	No Data Available	No Data Available	0	0	0	0	0	0	0	0	0	0
Great Egret	Ardea alba	Ciconiiformes	Ardeidae	Water-associated species		2	<0.01	0	0	2	0	0	No Data Available	No Data Available	0	0	No Data Available	No Data Available	0	0	0	0	1	0	0	0	1	<0.01	0	0	No Data Available	No Data Available	0	0	No Data Available	No Data Available	0	0	0	0	0	0	0	0	0	0
Green Heron	Butorides virescens	Ciconiiformes	Ardeidae	Water-associated species		0	0	2	<0.01	2	0	0	No Data Available	No Data Available	0	0	No Data Available	No Data Available	0	0	0	0	0	0	0	0	0	0	1	<0.01	No Data Available	No Data Available	0	0	No Data Available	No Data Available	0	0	0	0	0	0	0	0	1	0
Least Bittern	Ixobrychus exilis	Ciconiiformes	Ardeidae	Water-associated species		1	<0.01	1	<0.01	2	0	0	No Data Available	No Data Available	1	0	No Data Available	No Data Available	0	0	0	0	0	0	1	0	0	0	0	0	No Data Available	No Data Available	0	0	No Data Available	No Data Available	0	0	0	0	0	0	0	0	0	0
Snowy Egret	Egretta thula	Ciconiiformes	Ardeidae	Water-associated species		2	<0.01	1	<0.01	3	0	0	No Data Available	No Data Available	0	0	No Data Available	No Data Available	0	0	0	0	0	0	0	0	1	<0.01	1	<0.01	No Data Available	No Data Available	0	0	No Data Available	No Data Available	0	0	1	0	0	0	0	0	0	0
Unknown Bittern Spp	Unknown Bittern	Pelecaniformes	Ardeidae	Water-associated species		0	0	1	<0.01	1	0	0	No Data Available	No Data Available	0	0	No Data Available	No Data Available	0	0	1	0.01	0	0	0	0	0	0	0	0	No Data Available	No Data Available	0	0	No Data Available	No Data Available	0	0	0	0	0	0	0	0	0	0
Unknown Egret spp	Unknown Egret Species	Ciconiiformes	Ardeidae	Water-associated species		2	<0.01	0	0	2	0	0	No Data Available	No Data Available	2	0.01	No Data Available	No Data Available	0	0	0	0	0	0	0	0	0	0	0	0	No Data Available	No Data Available	0	0	No Data Available	No Data Available	0	0	0	0	0	0	0	0	0	0
Unknown Heron spp	Unknown Heron	Ciconiiformes	Ardeidae	Water-associated species		1	<0.01	0	0	1	0	0	No Data Available	No Data Available	0	0	No Data Available	No Data Available	0	0	0	0	0	0	0	0	0	0	0	0	No Data Available	No Data Available	0	0	No Data Available	No Data Available	0	0	1	0	0	0	0	0	0	0
Unknown Ibis spp	Unknown Ibis	Pelecaniformes	Threskiornithidae	Water-associated species		0	0	1	<0.01	1	0	0	No Data Available	No Data Available	0	0	No Data Available	No Data Available	0	0	0	0	0	0	0	0	0	0	0	0	No Data Available	No Data Available	1	0	No Data Available	No Data Available	0	0	0	0	0	0	0	0	0	0
White-faced Ibis	Plegadis chihi	Ciconiiformes	Threskiornithidae	Water-associated species		2	<0.01	4	<0.01	6	0	0	No Data Available	No Data Available	1	0	No Data Available	No Data Available	0	0	0	0	1	0	0	0	0	0	2	<0.01	No Data Available	No Data Available	0	0	No Data Available	No Data Available	0	0	0	0	0	0	0	0	2	0.01
Turkey Vulture	Cathartes aura	Ciconiiformes	Cathartidae	Raptors		0	0	3	<0.01	3	0	0	No Data Available	No Data Available	0	0	No Data Available	No Data Available	0	0	0	0	0	0	2	0.01	0	0	1	<0.01	No Data Available	No Data Available	0	0	No Data Available	No Data Available	0	0	0	0	0	0	0	0	0	0
Cooper's Hawk	Accipiter cooperii	Falconiformes	Accipitridae	Raptors		3	<0.01	8	<0.01	11	0	0	No Data Available	No Data Available	0	0	No Data Available	No Data Available	0	0	0	0	0	0	1	0	1	<0.01	1	<0.01	No Data Available	No Data Available	0	0	No Data Available	No Data Available	1	0.01	2	0	4	0	0	0	1	0
Northern Harrier	Circus cyaneus	Falconiformes	Accipitridae	Raptors		1	<0.01	1	<0.01	2	0	0	No Data Available	No Data Available	0	0	No Data Available	No Data Available	0	0	0	0	0	0	0	0	0	0	1	<0.01	No Data Available	No Data Available	0	0	No Data Available	No Data Available	0	0	1	0	0	0	0	0	0	0
Osprey	Pandion haliaetus	Falconiformes	Accipitridae	Raptors		0	0	1	<0.01	1	0	0	No Data Available	No Data Available	0	0	No Data Available	No Data Available	0	0	0	0	0	0	0	0	0	0	0	0	No Data Available	No Data Available	1	0	No Data Available	No Data Available	0	0	0	0	0	0	0	0	0	0
Red-tailed Hawk	Buteo jamaicensis	Falconiformes	Accipitridae	Raptors		2	<0.01	3	<0.01	5	0	0	No Data Available	No Data Available	0	0	No Data Available	No Data Available	0	0	0	0	0	0	0	0	2	<0.01	0	0	No Data Available	No Data Available	0	0	No Data Available	No Data Available	2	0.03	0	0	1	0	0	0	0	0
Swainson's Hawk	Buteo swainsoni	Falconiformes	Accipitridae	Raptors	Focal species	0	0	0	0	0	0	0	No Data Available	No Data Available	0	0	No Data Available	No Data Available	0	0	0	0	0	0	0	0	0	0	0	0	No Data Available	No Data Available	0	0	No Data Available	No Data Available	0	0	0	0	0	0	0	0	0	0
Unknown Accipiter spp	Unknown Accipiter	Falconiformes	Accipitridae	Raptors		0	0	2	<0.01	2	0	0	No Data Available	No Data Available	0	0	No Data Available	No Data Available	0	0	0	0	0	0	0	0	0	0	0	0	No Data Available	No Data Available	0	0	No Data Available	No Data Available	0	0	0	0	1	0	0	0	1	0
Barn Owl	Tyto alba	Strigiformes	Tytonidae	Raptors		9	<0.01	0	0	9	0	0	No Data Available	No Data Available	1	0	No Data Available	No Data Available	0	0	0	0	1	0	0	0	7	0.0146444	0	0	No Data Available	No Data Available	0	0	No Data Available	No Data Available	0	0	0	0	0	0	0	0	0	0
Burrowing Owl	Athene cunicularia	Strigiformes	Strigidae	Raptors	Focal species	6	<0.01	5	<0.01	11	1	0.11	No Data Available	No Data Available	4	0.02	No Data Available	No Data Available	0	0	0	0	1	0	0	0	0	0	3	<0.01	No Data Available	No Data Available	0	0	No Data Available	No Data Available	0	0	0	0	0	0	0	0	2	0.01
Great Horned Owl	Bubo virginianus	Strigiformes	Strigidae	Raptors		1	<0.01	2	<0.01	3	0	0	No Data Available	No Data Available	0	0	No Data Available	No Data Available	0	0	0	0	0	0	0	0	0	0	0	0	No Data Available	No Data Available	0	0	No Data Available	No Data Available	0	0	0	0	2	0	1	0.01	0	0
Long-eared Owl	Asio otus	Strigiformes	Strigidae	Raptors		1	<0.01	1	<0.01	2	0	0	No Data Available	No Data Available	0	0	No Data Available	No Data Available	0	0	0	0	1	0	0	0	0	0	1	<0.01	No Data Available	No Data Available	0	0	No Data Available	No Data Available	0	0	0	0	0	0	0	0	0	0
Northern Saw-whet Owl	Aegolius acadicus	Strigiformes	Strigidae	Raptors		0	0	1	<0.01	1	0	0	No Data Available	No Data Available	0	0	No Data Available	No Data Available	0	0	0	0	0	0	0	0	0	0	0	0	No Data Available	No Data Available	0	0	No Data Available	No Data Available	0	0	0	0	1	0	0	0	0	0
Short-eared Owl	Asio flammeus	Strigiformes	Strigidae	Raptors		0	0	1	<0.01	1	0	0	No Data Available	No Data Available	0	0	No Data Available	No Data Available	0	0	0	0	0	0	0	0	0	0	0	0	No Data Available	No Data Available	1	0	No Data Available	No Data Available	0	0	0	0	0	0	0	0	0	0
Unidentified Owl	Owl spp	Strigiformes	Strigidae	Raptors		0	0	1	<0.01	1	0	0	No Data Available	No Data Available	0	0	No Data Available	No Data Available	0	0	0	0	0	0	0	0	0	0	1	<0.01	No Data Available	No Data Available	0	0	No Data Available	No Data Available	0	0	0	0	0	0	0	0	0	0
Belted Kingfisher	Megaceryle alcyon	Coraciiformes	Alcedinidae	Kingfishers		1	<0.01	1	<0.01	2	0	0	No Data Available	No Data Available	0	0	No Data Available	No Data Available	0	0	0	0	0	0	0	0	1	<0.01	1	<0.01	No Data Available	No Data Available	0	0	No Data Available	No Data Available	0	0	0	0	0	0	0	0	0	0
Gila Woodpecker	Melanerpes uropygialis	Piciformes	Picidae	Woodpeckers	Focal species	0	0	0	0	0	0	0	No Data Available	No Data Available	0	0	No Data Available	No Data Available	0	0	0	0	0	0	0	0	0	0	0	0	No Data Available	No Data Available	0	0	No Data Available	No Data Available	0	0	0	0	0	0	0	0	0	0
Ladder-backed Woodpecker	Picoides scalaris	Piciformes	Picidae	Woodpeckers		5	<0.01	0	0	5	0	0	No Data Available	No Data Available	0	0	No Data Available	No Data Available	0	0	0	0	0	0	0	0	0	0	0	0	No Data Available	No Data Available	0	0	No Data Available	No Data Available	0	0	5	0	0	0	0	0	0	0
Northern Flicker	Colaptes auratus	Piciformes	Picidae	Woodpeckers	Focal species	4	<0.01	18	<0.01	22	0	0	No Data Available	No Data Available	0	0	No Data Available	No Data Available	0	0	0	0	0	0	1	0	1	<0.01	5	0.01	No Data Available	No Data Available	2	0.01	No Data Available	No Data Available	1	0.01	2	0	3	0	1	0.01	6	0.02
Red-naped Sapsucker	Sphyrapicus nuchalis	Piciformes	Picidae	Woodpeckers		2	<0.01	0	0	2	0	0	No Data Available	No Data Available	0	0	No Data Available	No Data Available	0	0	0	0	0	0	0	0	0	0	0	0	No Data Available	No Data Available	0	0	No Data Available	No Data Available	0	0	2	0	0	0	0	0	0	0
Unknown Sapsucker	Sphyrapicus spp.	Piciformes	Picidae	Woodpeckers		0	0	3	<0.01	3	0	0	No Data Available	No Data Available	0	0	No Data Available	No Data Available	0	0	0	0	0	0	0	0	0	0	0	0	No Data Available	No Data Available	0	0	No Data Available	No Data Available	0	0	0	0	3	0	0	0	0	0
Unknown Woodpecker	Unknown Woodpecker	Piciformes	Picidae	Woodpeckers		1	<0.01	4	<0.01	5	0	0	No Data Available	No Data Available	0	0	No Data Available	No Data Available	0	0	0	0	0	0	0	0	0	0	0	0	No Data Available	No Data Available	0	0	No Data Available	No Data Available	0	0	1	0	4	0	0	0	0	0
American Kestrel	Falco sparverius	Falconiformes	Falconidae	Raptors		43	0.0155403	15	<0.01	58	0	0	No Data Available	No Data Available	1	0	No Data Available	No Data Available	0	0	0	0	1	0	0	0	11	0.0230126	3	<0.01	No Data Available	No Data Available	0	0	No Data Available	No Data Available	0	0	30	0.02	10	0.01	0	0	2	0.01
Peregrine Falcon	Falco peregrinus	Falconiformes	Falconidae	Raptors		0	0	3	<0.01	3	0	0	No Data Available	No Data Available	0	0	No Data Available	No Data Available	0	0	0	0	0	0	0	0	0	0	0	0	No Data Available	No Data Available	0	0	No Data Available	No Data Available	0	0	0	0	3	0	0	0	0	0
Prairie Falcon	Falco mexicanus	Falconiformes	Falconidae	Raptors		2	<0.01	1	<0.01	3	0	0	No Data Available	No Data Available	0	0	No Data Available	No Data Available	0	0	0	0	1	0	0	0	1	<0.01	0	0	No Data Available	No Data Available	0	0	No Data Available	No Data Available	1	0.01	0	0	0	0	0	0	0	0
Ash-throated Flycatcher	Myiarchus cinerascens	Passeriformes	Tyrannidae	Passerines		6	<0.01	5	<0.01	11	0	0	No Data Available	No Data Available	0	0	No Data Available	No Data Available	0	0	1	0.01	3	0.01	0	0	0	0	3	<0.01	No Data Available	No Data Available	0	0	No Data Available	No Data Available	0	0	3	0	1	0	0	0	0	0
Black Phoebe	Sayornis nigricans	Passeriformes	Tyrannidae	Passerines		5	<0.01	7	<0.01	12	0	0	No Data Available	No Data Available	2	0.01	No Data Available	No Data Available	0	0	0	0	0	0	0	0	3	<0.01	4	0.01	No Data Available	No Data Available	0	0	No Data Available	No Data Available	0	0	0	0	1	0	0	0	2	0.01
Cassin's Kingbird	Tyrannus vociferans	Passeriformes	Tyrannidae	Passerines		0	0	2	<0.01	2	0	0	No Data Available	No Data Available	0	0	No Data Available	No Data Available	0	0	0	0	0	0	0	0	0	0	1	<0.01	No Data Available	No Data Available	0	0	No Data Available	No Data Available	0	0	0	0	1	0	0	0	0	0
Olive-sided Flycatcher	Contopus cooperi	Passeriformes	Tyrannidae	Passerines		3	<0.01	0	0	3	0	0	No Data Available	No Data Available	0	0	No Data Available	No Data Available	0	0	0	0	0	0	0	0	0	0	0	0	No Data Available	No Data Available	0	0	No Data Available	No Data Available	0	0	3	0	0	0	0	0	0	0
Other Flycatcher Spp.	Other Flycatcher Spp.	Passeriformes	Tyrannidae	Passerines	Focal species	0	0	0	0	0	0	0	No Data Available	No Data Available	0	0	No Data Available	No Data Available	0	0	0	0	0	0	0	0	0	0	0	0	No Data Available	No Data Available	0	0	No Data Available	No Data Available	0	0	0	0	0	0	0	0	0	0
Pacific-slope Flycatcher	Empidonax difficilis	Passeriformes	Tyrannidae	Passerines		1	<0.01	2	<0.01	3	0	0	No Data Available	No Data Available	0	0	No Data Available	No Data Available	0	0	1	0.01	0	0	0	0	0	0	0	0	No Data Available	No Data Available	0	0	No Data Available	No Data Available	1	0.01	1	0	0	0	0	0	0	0
Say's Phoebe	Sayornis saya	Passeriformes	Tyrannidae	Passerines		5	<0.01	4	<0.01	9	0	0	No Data Available	No Data Available	0	0	No Data Available	No Data Available	0	0	0	0	2	0.01	1	0	2	<0.01	0	0	No Data Available	No Data Available	1	0	No Data Available	No Data Available	0	0	1	0	2	0	0	0	0	0
Southwestern Willow Flycatcher	Empidonax traillii extimus	Passeriformes	Tyrannidae	Passerines	Focal species	0	0	0	0	0	0	0	No Data Available	No Data Available	0	0	No Data Available	No Data Available	0	0	0	0	0	0	0	0	0	0	0	0	No Data Available	No Data Available	0	0	No Data Available	No Data Available	0	0	0	0	0	0	0	0	0	0
Unidentified Empidonax Flycatcher	Empidonax spp.	Passeriformes	Tyrannidae	Passerines	Focal group - Other Flycatchers	1	<0.01	0	0	1	0	0	No Data Available	No Data Available	0	0	No Data Available	No Data Available	0	0	0	0	1	0	0	0	0	0	0	0	No Data Available	No Data Available	0	0	No Data Available	No Data Available	0	0	0	0	0	0	0	0	0	0
Unknown Flycatcher	Unknown Flycatcher	Passeriformes	Tyrannidae	Passerines	Focal group - Other Flycatchers	1	<0.01	5	<0.01	6	0	0	No Data Available	No Data Available	0	0	No Data Available	No Data Available	0	0	0	0	0	0	0	0	1	<0.01	2	<0.01	No Data Available	No Data Available	0	0	No Data Available	No Data Available	0	0	0	0	3	0	0	0	0	0
Vermilion Flycatcher	Pyrocephalus rubinus	Passeriformes	Tyrannidae	Passerines		1	<0.01	0	0	1	0	0	No Data Available	No Data Available	0	0	No Data Available	No Data Available	0	0	0	0	0	0	0	0	0	0	0	0	No Data Available	No Data Available	0	0	No Data Available	No Data Available	0	0	1	0	0	0	0	0	0	0
Western Kingbird	Tyrannus verticalis	Passeriformes	Tyrannidae	Passerines		4	<0.01	8	<0.01	12	0	0	No Data Available	No Data Available	0	0	No Data Available	No Data Available	0	0	2	0.01	0	0	0	0	2	<0.01	1	<0.01	No Data Available	No Data Available	0	0	No Data Available	No Data Available	0	0	2	0	4	0	0	0	1	0
Western Wood-Pewee	Contopus sordidulus	Passeriformes	Tyrannidae	Passerines		1	<0.01	3	<0.01	4	0	0	No Data Available	No Data Available	0	0	No Data Available	No Data Available	0	0	0	0	0	0	1	0	1	<0.01	0	0	No Data Available	No Data Available	0	0	No Data Available	No Data Available	0	0	0	0	2	0	0	0	0	0
Willow Flycatcher	Empidonax traillii	Passeriformes	Tyrannidae	Passerines	Focal species	0	0	0	0	0	0	0	No Data Available	No Data Available	0	0	No Data Available	No Data Available	0	0	0	0	0	0	0	0	0	0	0	0	No Data Available	No Data Available	0	0	No Data Available	No Data Available	0	0	0	0	0	0	0	0	0	0
Bell's Vireo	Vireo bellii	Passeriformes	Vireonidae	Passerines	Focal species	0	0	0	0	0	0	0	No Data Available	No Data Available	0	0	No Data Available	No Data Available	0	0	0	0	0	0	0	0	0	0	0	0	No Data Available	No Data Available	0	0	No Data Available	No Data Available	0	0	0	0	0	0	0	0	0	0
Cassin's Vireo	Vireo cassinii	Passeriformes	Vireonidae	Passerines		0	0	1	<0.01	1	0	0	No Data Available	No Data Available	0	0	No Data Available	No Data Available	0	0	0	0	0	0	0	0	0	0	0	0	No Data Available	No Data Available	0	0	No Data Available	No Data Available	0	0	0	0	1	0	0	0	0	0
Least Bell's Vireo	Vireo bellii pusillus	Passeriformes	Vireonidae	Passerines	Focal species	0	0	0	0	0	0	0	No Data Available	No Data Available	0	0	No Data Available	No Data Available	0	0	0	0	0	0	0	0	0	0	0	0	No Data Available	No Data Available	0	0	No Data Available	No Data Available	0	0	0	0	0	0	0	0	0	0
Warbling Vireo	Vireo gilvus	Passeriformes	Vireonidae	Passerines		1	<0.01	1	<0.01	2	0	0	No Data Available	No Data Available	0	0	No Data Available	No Data Available	1	0.06	0	0	0	0	0	0	0	0	1	<0.01	No Data Available	No Data Available	0	0	No Data Available	No Data Available	0	0	0	0	0	0	0	0	0	0
Loggerhead Shrike	Lanius ludovicianus	Passeriformes	Laniidae	Passerines		18	<0.01	17	<0.01	35	0	0	No Data Available	No Data Available	0	0	No Data Available	No Data Available	0	0	0	0	6	0.03	3	0.01	2	<0.01	1	<0.01	No Data Available	No Data Available	1	0	No Data Available	No Data Available	0	0	10	0.01	12	0.01	0	0	0	0
American Crow	Corvus brachyrhynchos	Passeriformes	Corvidae	Passerines		0	0	1	<0.01	1	0	0	No Data Available	No Data Available	0	0	No Data Available	No Data Available	0	0	0	0	0	0	0	0	0	0	1	<0.01	No Data Available	No Data Available	0	0	No Data Available	No Data Available	0	0	0	0	0	0	0	0	0	0
Common Raven	Corvus corax	Passeriformes	Corvidae	Passerines		12	<0.01	31	<0.01	43	0	0	No Data Available	No Data Available	0	0	No Data Available	No Data Available	0	0	8	0.04	4	0.02	7	0.02	0	0	3	<0.01	No Data Available	No Data Available	0	0	No Data Available	No Data Available	3	0.04	5	0	8	0.01	3	0.04	2	0.01
Corvid spp	Corvid Spp	Passeriformes	Corvidae	Passerines		0	0	1	<0.01	1	0	0	No Data Available	No Data Available	0	0	No Data Available	No Data Available	0	0	0	0	0	0	0	0	0	0	0	0	No Data Available	No Data Available	0	0	No Data Available	No Data Available	0	0	0	0	0	0	0	0	1	0
Verdin	Auriparus flaviceps	Passeriformes	Remizidae	Passerines		9	<0.01	15	<0.01	24	0	0	No Data Available	No Data Available	0	0	No Data Available	No Data Available	0	0	0	0	1	0	0	0	0	0	0	0	No Data Available	No Data Available	0	0	No Data Available	No Data Available	0	0	8	0	15	0.01	0	0	0	0
Horned Lark	Eremophila alpestris	Passeriformes	Alaudidae	Passerines		34	0.0122877	31	<0.01	65	0	0	No Data Available	No Data Available	2	0.01	No Data Available	No Data Available	0	0	7	0.04	3	0.01	2	0.01	0	0	4	0.01	No Data Available	No Data Available	1	0	No Data Available	No Data Available	1	0.01	29	0.02	12	0.01	0	0	4	0.01
Bank Swallow	Riparia riparia	Passeriformes	Hirundinidae	Passerines	Focal species	7	<0.01	2	<0.01	9	0	0	No Data Available	No Data Available	0	0	No Data Available	No Data Available	0	0	0	0	0	0	0	0	1	<0.01	0	0	No Data Available	No Data Available	0	0	No Data Available	No Data Available	0	0	6	0	2	0	0	0	0	0
Barn Swallow	Hirundo rustica	Passeriformes	Hirundinidae	Passerines		17	<0.01	15	<0.01	32	0	0	No Data Available	No Data Available	0	0	No Data Available	No Data Available	0	0	0	0	0	0	0	0	0	0	2	<0.01	No Data Available	No Data Available	0	0	No Data Available	No Data Available	0	0	17	0.01	13	0.01	0	0	0	0
Cliff Swallow	Petrochelidon pyrrhonota	Passeriformes	Hirundinidae	Passerines		26	<0.01	32	<0.01	58	0	0	No Data Available	No Data Available	1	0	No Data Available	No Data Available	0	0	0	0	0	0	0	0	8	0.0167364	7	0.02	No Data Available	No Data Available	0	0	No Data Available	No Data Available	0	0	17	0.01	25	0.02	0	0	0	0
Northern Rough-winged Swallow	Stelgidopteryx serripennis	Passeriformes	Hirundinidae	Passerines		29	0.0104807	43	0.0132552	72	0	0	No Data Available	No Data Available	2	0.01	No Data Available	No Data Available	0	0	0	0	0	0	2	0.01	1	<0.01	1	<0.01	No Data Available	No Data Available	0	0	No Data Available	No Data Available	0	0	26	0.02	40	0.03	0	0	0	0
Tree Swallow	Tachycineta bicolor	Passeriformes	Hirundinidae	Passerines		47	0.0169859	51	0.0157213	98	0	0	No Data Available	No Data Available	0	0	No Data Available	No Data Available	0	0	0	0	1	0	0	0	9	0.0188285	3	<0.01	No Data Available	No Data Available	0	0	No Data Available	No Data Available	0	0	37	0.02	48	0.03	0	0	0	0
Unknown Swallow spp	Swallow spp	Passeriformes	Hirundinidae	Passerines		8	<0.01	43	0.0132552	51	0	0	No Data Available	No Data Available	0	0	No Data Available	No Data Available	0	0	0	0	0	0	0	0	0	0	0	0	No Data Available	No Data Available	0	0	No Data Available	No Data Available	0	0	8	0	41	0.03	0	0	2	0.01
Violet-green Swallow	Tachycineta thalassina	Passeriformes	Hirundinidae	Passerines		23	<0.01	28	<0.01	51	0	0	No Data Available	No Data Available	0	0	No Data Available	No Data Available	0	0	0	0	0	0	0	0	0	0	0	0	No Data Available	No Data Available	0	0	No Data Available	No Data Available	0	0	23	0.01	28	0.02	0	0	0	0
Bushtit	Psaltriparus minimus	Passeriformes	Aegithalidae	Passerines		1	<0.01	1	<0.01	2	0	0	No Data Available	No Data Available	0	0	No Data Available	No Data Available	0	0	0	0	0	0	0	0	0	0	0	0	No Data Available	No Data Available	0	0	No Data Available	No Data Available	0	0	1	0	1	0	0	0	0	0
Black-tailed Gnatcatcher	Polioptila melanura	Passeriformes	Sylviidae	Passerines		2	<0.01	8	<0.01	10	0	0	No Data Available	No Data Available	0	0	No Data Available	No Data Available	0	0	0	0	1	0	0	0	0	0	0	0	No Data Available	No Data Available	0	0	No Data Available	No Data Available	0	0	1	0	8	0.01	0	0	0	0
Blue-gray Gnatcatcher	Polioptila caerulea	Passeriformes	Sylviidae	Passerines		11	<0.01	17	<0.01	28	0	0	No Data Available	No Data Available	0	0	No Data Available	No Data Available	0	0	1	0.01	0	0	0	0	0	0	0	0	No Data Available	No Data Available	1	0	No Data Available	No Data Available	0	0	11	0.01	15	0.01	0	0	0	0
Golden-crowned Kinglet	Regulus satrapa	Passeriformes	Regulidae	Passerines		1	<0.01	0	0	1	0	0	No Data Available	No Data Available	0	0	No Data Available	No Data Available	0	0	0	0	0	0	0	0	0	0	0	0	No Data Available	No Data Available	0	0	No Data Available	No Data Available	0	0	1	0	0	0	0	0	0	0
Ruby-crowned Kinglet	Regulus calendula	Passeriformes	Regulidae	Passerines		16	<0.01	18	<0.01	34	0	0	No Data Available	No Data Available	0	0	No Data Available	No Data Available	0	0	2	0.01	0	0	1	0	1	<0.01	1	<0.01	No Data Available	No Data Available	1	0	No Data Available	No Data Available	0	0	14	0.01	11	0.01	1	0.01	2	0.01
Unknown Kinglet spp	Regulus spp	Passeriformes	Regulidae	Passerines		4	<0.01	3	<0.01	7	0	0	No Data Available	No Data Available	0	0	No Data Available	No Data Available	0	0	0	0	0	0	0	0	0	0	0	0	No Data Available	No Data Available	0	0	No Data Available	No Data Available	0	0	4	0	3	0	0	0	0	0
Red-breasted Nuthatch	Sitta canadensis	Passeriformes	Sittidae	Passerines		0	0	1	<0.01	1	0	0	No Data Available	No Data Available	0	0	No Data Available	No Data Available	0	0	0	0	0	0	0	0	0	0	0	0	No Data Available	No Data Available	0	0	No Data Available	No Data Available	0	0	0	0	1	0	0	0	0	0
Unknown gnatcatcher	Unknown Gnatcatcher spp	Passeriformes	Polioptilidae	Passerines		5	<0.01	4	<0.01	9	0	0	No Data Available	No Data Available	0	0	No Data Available	No Data Available	0	0	0	0	0	0	0	0	0	0	0	0	No Data Available	No Data Available	0	0	No Data Available	No Data Available	0	0	5	0	4	0	0	0	0	0
Bewick's Wren	Thryomanes bewickii	Passeriformes	Troglodytidae	Passerines		2	<0.01	3	<0.01	5	0	0	No Data Available	No Data Available	0	0	No Data Available	No Data Available	0	0	0	0	0	0	0	0	0	0	0	0	No Data Available	No Data Available	0	0	No Data Available	No Data Available	0	0	2	0	2	0	0	0	1	0
Cactus Wren	Campylorhynchus brunneicapillus	Passeriformes	Troglodytidae	Passerines		8	<0.01	7	<0.01	15	0	0	No Data Available	No Data Available	0	0	No Data Available	No Data Available	0	0	0	0	0	0	0	0	0	0	0	0	No Data Available	No Data Available	0	0	No Data Available	No Data Available	0	0	8	0	7	0	0	0	0	0
House Wren	Troglodytes aedon	Passeriformes	Troglodytidae	Passerines		4	<0.01	9	<0.01	13	0	0	No Data Available	No Data Available	0	0	No Data Available	No Data Available	0	0	2	0.01	0	0	2	0.01	2	<0.01	0	0	No Data Available	No Data Available	2	0.01	No Data Available	No Data Available	0	0	2	0	3	0	0	0	0	0
Marsh Wren	Cistothorus palustris	Passeriformes	Troglodytidae	Passerines		1	<0.01	2	<0.01	3	0	0	No Data Available	No Data Available	0	0	No Data Available	No Data Available	0	0	1	0.01	0	0	0	0	1	<0.01	0	0	No Data Available	No Data Available	1	0	No Data Available	No Data Available	0	0	0	0	0	0	0	0	0	0
Rock Wren	Salpinctes obsoletus	Passeriformes	Troglodytidae	Passerines		3	<0.01	5	<0.01	8	0	0	No Data Available	No Data Available	0	0	No Data Available	No Data Available	0	0	2	0.01	0	0	0	0	2	<0.01	1	<0.01	No Data Available	No Data Available	1	0	No Data Available	No Data Available	0	0	1	0	1	0	0	0	0	0
European Starling	Sturnus vulgaris	Passeriformes	Sturnidae	Passerines		5	<0.01	4	<0.01	9	0	0	No Data Available	No Data Available	1	0	No Data Available	No Data Available	0	0	0	0	0	0	0	0	2	<0.01	0	0	No Data Available	No Data Available	0	0	No Data Available	No Data Available	0	0	2	0	2	0	0	0	2	0.01
Bendire's Thrasher	Toxostoma bendirei	Passeriformes	Mimidae	Passerines	Focal species	0	0	0	0	0	0	0	No Data Available	No Data Available	0	0	No Data Available	No Data Available	0	0	0	0	0	0	0	0	0	0	0	0	No Data Available	No Data Available	0	0	No Data Available	No Data Available	0	0	0	0	0	0	0	0	0	0
Brown Thrasher	Toxostoma rufum	Passeriformes	Mimidae	Passerines	Focal Group - Other Thrashers	1	<0.01	0	0	1	0	0	No Data Available	No Data Available	0	0	No Data Available	No Data Available	0	0	0	0	0	0	0	0	1	<0.01	0	0	No Data Available	No Data Available	0	0	No Data Available	No Data Available	0	0	0	0	0	0	0	0	0	0
Crissal Thrasher	Toxostoma crissale	Passeriformes	Mimidae	Passerines	Focal Group - Other Thrashers	2	<0.01	1	<0.01	3	0	0	No Data Available	No Data Available	0	0	No Data Available	No Data Available	0	0	0	0	0	0	0	0	0	0	0	0	No Data Available	No Data Available	0	0	No Data Available	No Data Available	0	0	2	0	1	0	0	0	0	0
Curve-billed Thrasher	Toxostoma curvirostre	Passeriformes	Mimidae	Passerines	Focal Group - Other Thrashers	0	0	1	<0.01	1	0	0	No Data Available	No Data Available	0	0	No Data Available	No Data Available	0	0	0	0	0	0	0	0	0	0	1	<0.01	No Data Available	No Data Available	0	0	No Data Available	No Data Available	0	0	0	0	0	0	0	0	0	0
Le Conte's Thrasher	Toxostoma lecontei	Passeriformes	Mimidae	Passerines	Focal Group - Other Thrashers	0	0	0	0	0	0	0	No Data Available	No Data Available	0	0	No Data Available	No Data Available	0	0	0	0	0	0	0	0	0	0	0	0	No Data Available	No Data Available	0	0	No Data Available	No Data Available	0	0	0	0	0	0	0	0	0	0
Northern Mockingbird	Mimus polyglottos	Passeriformes	Mimidae	Passerines	Focal Group - Other Thrashers	2	<0.01	24	<0.01	26	0	0	No Data Available	No Data Available	0	0	No Data Available	No Data Available	0	0	2	0.01	1	0	2	0.01	0	0	1	<0.01	No Data Available	No Data Available	1	0	No Data Available	No Data Available	1	0.01	1	0	16	0.01	0	0	1	0
Other Thrasher Spp.	Other Thrasher Spp.	Passeriformes	Mimidae	Passerines	Focal Group - Other Thrashers	0	0	0	0	0	0	0	No Data Available	No Data Available	0	0	No Data Available	No Data Available	0	0	0	0	0	0	0	0	0	0	0	0	No Data Available	No Data Available	0	0	No Data Available	No Data Available	0	0	0	0	0	0	0	0	0	0
Sage Thrasher	Oreoscoptes montanus	Passeriformes	Mimidae	Passerines	Focal Group - Other Thrashers	0	0	4	<0.01	4	0	0	No Data Available	No Data Available	0	0	No Data Available	No Data Available	0	0	1	0.01	0	0	0	0	0	0	0	0	No Data Available	No Data Available	1	0	No Data Available	No Data Available	0	0	0	0	2	0	0	0	0	0
American Robin	Turdus migratorius	Passeriformes	Turdidae	Passerines		3	<0.01	6	<0.01	9	0	0	No Data Available	No Data Available	0	0	No Data Available	No Data Available	0	0	2	0.01	0	0	0	0	0	0	0	0	No Data Available	No Data Available	0	0	No Data Available	No Data Available	0	0	3	0	4	0	0	0	0	0
Hermit Thrush	Catharus guttatus	Passeriformes	Turdidae	Passerines		3	<0.01	3	<0.01	6	0	0	No Data Available	No Data Available	0	0	No Data Available	No Data Available	0	0	0	0	0	0	0	0	1	<0.01	1	<0.01	No Data Available	No Data Available	0	0	No Data Available	No Data Available	0	0	2	0	2	0	0	0	0	0
Mountain Bluebird	Sialia currucoides	Passeriformes	Turdidae	Passerines		1	<0.01	0	0	1	0	0	No Data Available	No Data Available	0	0	No Data Available	No Data Available	0	0	0	0	0	0	0	0	0	0	0	0	No Data Available	No Data Available	0	0	No Data Available	No Data Available	0	0	1	0	0	0	0	0	0	0
Swainson's Thrush	Catharus ustulatus	Passeriformes	Turdidae	Passerines		1	<0.01	4	<0.01	5	0	0	No Data Available	No Data Available	0	0	No Data Available	No Data Available	0	0	0	0	0	0	0	0	0	0	0	0	No Data Available	No Data Available	1	0	No Data Available	No Data Available	0	0	1	0	1	0	0	0	2	0.01
Unknown Bluebird	Bluebird spp	Passeriformes	Turdidae	Passerines		1	<0.01	0	0	1	0	0	No Data Available	No Data Available	0	0	No Data Available	No Data Available	0	0	0	0	1	0	0	0	0	0	0	0	No Data Available	No Data Available	0	0	No Data Available	No Data Available	0	0	0	0	0	0	0	0	0	0
Unknown Thrush species	Unknown Thrush species	Passeriformes	Turdidae	Passerines		0	0	1	<0.01	1	0	0	No Data Available	No Data Available	0	0	No Data Available	No Data Available	0	0	1	0.01	0	0	0	0	0	0	0	0	No Data Available	No Data Available	0	0	No Data Available	No Data Available	0	0	0	0	0	0	0	0	0	0
Varied Thrush	Ixoreus naevius	Passeriformes	Turdidae	Passerines		2	<0.01	1	<0.01	3	0	0	No Data Available	No Data Available	0	0	No Data Available	No Data Available	0	0	0	0	0	0	0	0	0	0	0	0	No Data Available	No Data Available	0	0	No Data Available	No Data Available	0	0	2	0	1	0	0	0	0	0
Cedar Waxwing	Bombycilla cedrorum	Passeriformes	Bombycillidae	Passerines		3	<0.01	1	<0.01	4	0	0	No Data Available	No Data Available	0	0	No Data Available	No Data Available	0	0	0	0	0	0	0	0	0	0	0	0	No Data Available	No Data Available	0	0	No Data Available	No Data Available	0	0	3	0	1	0	0	0	0	0
Phainopepla	Phainopepla nitens	Passeriformes	Ptiliogonatidae	Passerines		1	<0.01	0	0	1	0	0	No Data Available	No Data Available	0	0	No Data Available	No Data Available	0	0	0	0	0	0	0	0	0	0	0	0	No Data Available	No Data Available	0	0	No Data Available	No Data Available	0	0	1	0	0	0	0	0	0	0
House Sparrow	Passer domesticus	Passeriformes	Passeridae	Passerines		9	<0.01	14	<0.01	23	0	0	No Data Available	No Data Available	0	0	No Data Available	No Data Available	0	0	0	0	0	0	0	0	0	0	0	0	No Data Available	No Data Available	0	0	No Data Available	No Data Available	0	0	0	0	3	0	9	0.13	11	0.03
American Pipit	Anthus rubescens	Passeriformes	Motacillidae	Passerines		35	0.0126491	21	<0.01	56	0	0	No Data Available	No Data Available	0	0	No Data Available	No Data Available	0	0	0	0	0	0	1	0	0	0	1	<0.01	No Data Available	No Data Available	0	0	No Data Available	No Data Available	0	0	35	0.02	18	0.01	0	0	1	0
Cassin's Finch	Haemorhous cassinii	Passeriformes	Fringillidae	Passerines		0	0	1	<0.01	1	0	0	No Data Available	No Data Available	0	0	No Data Available	No Data Available	0	0	0	0	0	0	0	0	0	0	0	0	No Data Available	No Data Available	0	0	No Data Available	No Data Available	0	0	0	0	1	0	0	0	0	0
House Finch	Haemorhous mexicanus	Passeriformes	Fringillidae	Passerines		38	0.0137333	34	0.0104809	72	0	0	No Data Available	No Data Available	0	0	No Data Available	No Data Available	0	0	0	0	2	0.01	0	0	1	<0.01	4	0.01	No Data Available	No Data Available	0	0	No Data Available	No Data Available	0	0	33	0.02	28	0.02	2	0.03	2	0.01
Lesser Goldfinch	Spinus psaltria	Passeriformes	Fringillidae	Passerines		24	<0.01	13	<0.01	37	0	0	No Data Available	No Data Available	0	0	No Data Available	No Data Available	0	0	0	0	0	0	2	0.01	8	0.0167364	2	<0.01	No Data Available	No Data Available	0	0	No Data Available	No Data Available	0	0	16	0.01	9	0.01	0	0	0	0
Pine Siskin	Spinus pinus	Passeriformes	Fringillidae	Passerines		4	<0.01	4	<0.01	8	0	0	No Data Available	No Data Available	0	0	No Data Available	No Data Available	0	0	0	0	0	0	0	0	0	0	1	<0.01	No Data Available	No Data Available	0	0	No Data Available	No Data Available	0	0	4	0	3	0	0	0	0	0
Unknown Finch spp	Finch spp	Passeriformes	Fringillidae	Passerines		2	<0.01	2	<0.01	4	0	0	No Data Available	No Data Available	0	0	No Data Available	No Data Available	0	0	0	0	0	0	0	0	0	0	0	0	No Data Available	No Data Available	0	0	No Data Available	No Data Available	0	0	2	0	2	0	0	0	0	0
Unknown Goldfinch spp	Unknown Goldfinch spp.	Passeriformes	Fringillidae	Passerines		1	<0.01	1	<0.01	2	0	0	No Data Available	No Data Available	0	0	No Data Available	No Data Available	0	0	0	0	0	0	0	0	1	<0.01	0	0	No Data Available	No Data Available	0	0	No Data Available	No Data Available	0	0	0	0	0	0	0	0	1	0
Bell's Sparrow	Artemisiospiza belli	Passeriformes	Passerellidae	Passerines		0	0	3	<0.01	3	0	0	No Data Available	No Data Available	0	0	No Data Available	No Data Available	0	0	1	0.01	0	0	0	0	0	0	0	0	No Data Available	No Data Available	0	0	No Data Available	No Data Available	1	0.01	0	0	0	0	0	0	1	0
Black-throated Sparrow	Amphispiza bilineata	Passeriformes	Passerellidae	Passerines		39	0.0140947	42	0.012947	81	0	0	No Data Available	No Data Available	0	0	No Data Available	No Data Available	0	0	2	0.01	0	0	3	0.01	0	0	0	0	No Data Available	No Data Available	8	0.03	No Data Available	No Data Available	4	0.05	39	0.02	25	0.02	0	0	0	0
Brewer's Sparrow	Spizella breweri	Passeriformes	Passerellidae	Passerines		9	<0.01	64	0.0197287	73	0	0	No Data Available	No Data Available	0	0	No Data Available	No Data Available	0	0	25	0.13	0	0	3	0.01	2	<0.01	2	<0.01	No Data Available	No Data Available	23	0.1	No Data Available	No Data Available	2	0.03	7	0	9	0.01	0	0	0	0
Chipping Sparrow	Spizella passerina	Passeriformes	Passerellidae	Passerines		4	<0.01	15	<0.01	19	0	0	No Data Available	No Data Available	0	0	No Data Available	No Data Available	0	0	2	0.01	0	0	0	0	0	0	0	0	No Data Available	No Data Available	0	0	No Data Available	No Data Available	0	0	4	0	13	0.01	0	0	0	0
Dark-eyed Junco	Junco hyemalis	Passeriformes	Passerellidae	Passerines		2	<0.01	4	<0.01	6	0	0	No Data Available	No Data Available	0	0	No Data Available	No Data Available	0	0	0	0	0	0	0	0	0	0	2	<0.01	No Data Available	No Data Available	0	0	No Data Available	No Data Available	0	0	2	0	2	0	0	0	0	0
Fox Sparrow	Passerella iliaca	Passeriformes	Passerellidae	Passerines		0	0	1	<0.01	1	0	0	No Data Available	No Data Available	0	0	No Data Available	No Data Available	0	0	0	0	0	0	0	0	0	0	0	0	No Data Available	No Data Available	0	0	No Data Available	No Data Available	0	0	0	0	1	0	0	0	0	0
Grasshopper Sparrow	Ammodramus savannarum	Passeriformes	Passerellidae	Passerines		0	0	1	<0.01	1	0	0	No Data Available	No Data Available	0	0	No Data Available	No Data Available	0	0	0	0	0	0	0	0	0	0	0	0	No Data Available	No Data Available	1	0	No Data Available	No Data Available	0	0	0	0	0	0	0	0	0	0
Green-tailed Towhee	Pipilo chlorurus	Passeriformes	Passerellidae	Passerines		1	<0.01	6	<0.01	7	0	0	No Data Available	No Data Available	0	0	No Data Available	No Data Available	0	0	0	0	0	0	0	0	0	0	1	<0.01	No Data Available	No Data Available	1	0	No Data Available	No Data Available	0	0	1	0	3	0	0	0	1	0
Lapland Longspur	Calcarius lapponicus	Passeriformes	Passerellidae	Passerines		1	<0.01	0	0	1	0	0	No Data Available	No Data Available	0	0	No Data Available	No Data Available	0	0	0	0	0	0	0	0	0	0	0	0	No Data Available	No Data Available	0	0	No Data Available	No Data Available	0	0	1	0	0	0	0	0	0	0
Lark Sparrow	Chondestes grammacus	Passeriformes	Passerellidae	Passerines		6	<0.01	4	<0.01	10	0	0	No Data Available	No Data Available	0	0	No Data Available	No Data Available	0	0	1	0.01	0	0	0	0	0	0	0	0	No Data Available	No Data Available	1	0	No Data Available	No Data Available	0	0	6	0	2	0	0	0	0	0
Lincoln's Sparrow	Melospiza lincolnii	Passeriformes	Passerellidae	Passerines		8	<0.01	36	0.0110974	44	0	0	No Data Available	No Data Available	0	0	No Data Available	No Data Available	0	0	3	0.02	0	0	3	0.01	2	<0.01	4	0.01	No Data Available	No Data Available	8	0.03	No Data Available	No Data Available	0	0	6	0	12	0.01	0	0	6	0.02
Sagebrush Sparrow	Artemisiospiza nevadensis	Passeriformes	Passerellidae	Passerines		8	<0.01	13	<0.01	21	0	0	No Data Available	No Data Available	0	0	No Data Available	No Data Available	0	0	0	0	3	0.01	1	0	1	<0.01	2	<0.01	No Data Available	No Data Available	1	0	No Data Available	No Data Available	6	0.07	4	0	3	0	0	0	0	0
Savannah Sparrow	Passerculus sandwichensis	Passeriformes	Passerellidae	Passerines		30	0.0108421	42	0.012947	72	0	0	No Data Available	No Data Available	6	0.02	No Data Available	No Data Available	0	0	8	0.04	1	0	8	0.03	1	<0.01	7	0.02	No Data Available	No Data Available	12	0.05	No Data Available	No Data Available	0	0	22	0.01	6	0	0	0	1	0
Song Sparrow	Melospiza melodia	Passeriformes	Passerellidae	Passerines		0	0	1	<0.01	1	0	0	No Data Available	No Data Available	0	0	No Data Available	No Data Available	0	0	0	0	0	0	0	0	0	0	1	<0.01	No Data Available	No Data Available	0	0	No Data Available	No Data Available	0	0	0	0	0	0	0	0	0	0
Spotted Towhee	Pipilo maculatus	Passeriformes	Passerellidae	Passerines		0	0	1	<0.01	1	0	0	No Data Available	No Data Available	0	0	No Data Available	No Data Available	0	0	0	0	0	0	0	0	0	0	0	0	No Data Available	No Data Available	0	0	No Data Available	No Data Available	0	0	0	0	1	0	0	0	0	0
Swamp Sparrow	Melospiza georgiana	Passeriformes	Passerellidae	Passerines		0	0	1	<0.01	1	0	0	No Data Available	No Data Available	0	0	No Data Available	No Data Available	0	0	0	0	0	0	0	0	0	0	0	0	No Data Available	No Data Available	0	0	No Data Available	No Data Available	0	0	0	0	1	0	0	0	0	0
Unknown Sparrow	Unknown Sparrow	Passeriformes	Passerellidae	Passerines		76	0.0274666	71	0.0218866	147	0	0	No Data Available	No Data Available	1	0	No Data Available	No Data Available	0	0	8	0.04	2	0.01	4	0.01	11	0.0230126	3	<0.01	No Data Available	No Data Available	14	0.06	No Data Available	No Data Available	0	0	62	0.04	36	0.02	0	0	6	0.02
Vesper Sparrow	Pooecetes gramineus	Passeriformes	Passerellidae	Passerines		4	<0.01	8	<0.01	12	1	0.11	No Data Available	No Data Available	1	0	No Data Available	No Data Available	0	0	1	0.01	0	0	1	0	0	0	0	0	No Data Available	No Data Available	3	0.01	No Data Available	No Data Available	0	0	2	0	2	0	0	0	1	0
White-crowned Sparrow	Zonotrichia leucophrys	Passeriformes	Passerellidae	Passerines		65	0.0234911	72	0.0221948	137	0	0	No Data Available	No Data Available	1	0	No Data Available	No Data Available	1	0.06	8	0.04	3	0.01	9	0.03	2	<0.01	0	0	No Data Available	No Data Available	19	0.08	No Data Available	No Data Available	4	0.05	57	0.03	30	0.02	1	0.01	2	0.01
Brewer's Blackbird	Euphagus cyanocephalus	Passeriformes	Icteridae	Passerines		20	<0.01	8	<0.01	28	0	0	No Data Available	No Data Available	0	0	No Data Available	No Data Available	0	0	1	0.01	2	0.01	1	0	5	0.0104603	2	<0.01	No Data Available	No Data Available	0	0	No Data Available	No Data Available	1	0.01	13	0.01	3	0	0	0	0	0
Brown-headed Cowbird	Molothrus ater	Passeriformes	Icteridae	Passerines		48	0.0173473	107	0.032984	155	0	0	No Data Available	No Data Available	0	0	No Data Available	No Data Available	0	0	1	0.01	3	0.01	2	0.01	20	0.041841	31	0.08	No Data Available	No Data Available	1	0	No Data Available	No Data Available	0	0	24	0.01	20	0.01	1	0.01	52	0.15
Bullock's Oriole	Icterus bullockii	Passeriformes	Icteridae	Passerines		10	<0.01	9	<0.01	19	0	0	No Data Available	No Data Available	0	0	No Data Available	No Data Available	0	0	1	0.01	0	0	0	0	7	0.0146444	2	<0.01	No Data Available	No Data Available	0	0	No Data Available	No Data Available	0	0	3	0	5	0	0	0	1	0
Common Grackle	Quiscalus quiscula	Passeriformes	Icteridae	Passerines		1	<0.01	0	0	1	0	0	No Data Available	No Data Available	1	0	No Data Available	No Data Available	0	0	0	0	0	0	0	0	0	0	0	0	No Data Available	No Data Available	0	0	No Data Available	No Data Available	0	0	0	0	0	0	0	0	0	0
Great-tailed Grackle	Quiscalus mexicanus	Passeriformes	Icteridae	Passerines		10	<0.01	4	<0.01	14	0	0	No Data Available	No Data Available	0	0	No Data Available	No Data Available	0	0	0	0	4	0.02	1	0	2	<0.01	3	<0.01	No Data Available	No Data Available	0	0	No Data Available	No Data Available	0	0	4	0	0	0	0	0	0	0
Hooded Oriole	Icterus cucullatus	Passeriformes	Icteridae	Passerines		0	0	2	<0.01	2	0	0	No Data Available	No Data Available	0	0	No Data Available	No Data Available	0	0	0	0	0	0	0	0	0	0	0	0	No Data Available	No Data Available	1	0	No Data Available	No Data Available	0	0	0	0	1	0	0	0	0	0
Red-winged Blackbird	Agelaius phoeniceus	Passeriformes	Icteridae	Passerines		8	<0.01	8	<0.01	16	1	0.11	No Data Available	No Data Available	1	0	No Data Available	No Data Available	0	0	0	0	1	0	0	0	4	<0.01	5	0.01	No Data Available	No Data Available	0	0	No Data Available	No Data Available	0	0	1	0	0	0	0	0	3	0.01
Rusty Blackbird	Euphagus carolinus	Passeriformes	Icteridae	Passerines		1	<0.01	1	<0.01	2	0	0	No Data Available	No Data Available	0	0	No Data Available	No Data Available	0	0	0	0	0	0	0	0	1	<0.01	0	0	No Data Available	No Data Available	0	0	No Data Available	No Data Available	0	0	0	0	1	0	0	0	0	0
Scott's Oriole	Icterus parisorum	Passeriformes	Icteridae	Passerines		1	<0.01	1	<0.01	2	0	0	No Data Available	No Data Available	0	0	No Data Available	No Data Available	0	0	0	0	0	0	0	0	0	0	1	<0.01	No Data Available	No Data Available	0	0	No Data Available	No Data Available	0	0	1	0	0	0	0	0	0	0
Unknown Blackbird	Unknown Blackbird	Passeriformes	Icteridae	Passerines		6	<0.01	4	<0.01	10	0	0	No Data Available	No Data Available	0	0	No Data Available	No Data Available	1	0.06	0	0	0	0	0	0	2	<0.01	2	<0.01	No Data Available	No Data Available	0	0	No Data Available	No Data Available	0	0	3	0	1	0	0	0	1	0
Unknown Oriole spp	Unknown Oriole	Passeriformes	Icteridae	Passerines		0	0	5	<0.01	5	0	0	No Data Available	No Data Available	0	0	No Data Available	No Data Available	0	0	0	0	0	0	0	0	0	0	1	<0.01	No Data Available	No Data Available	0	0	No Data Available	No Data Available	0	0	0	0	3	0	0	0	1	0
Western Meadowlark	Sturnella neglecta	Passeriformes	Icteridae	Passerines		43	0.0155403	62	0.0191122	105	0	0	No Data Available	No Data Available	5	0.02	No Data Available	No Data Available	0	0	10	0.05	1	0	6	0.02	12	0.0251046	20	0.05	No Data Available	No Data Available	7	0.03	No Data Available	No Data Available	0	0	25	0.01	15	0.01	0	0	4	0.01
Yellow-headed Blackbird	Xanthocephalus xanthocephalus	Passeriformes	Icteridae	Passerines		16	<0.01	11	<0.01	27	0	0	No Data Available	No Data Available	0	0	No Data Available	No Data Available	0	0	0	0	3	0.01	0	0	10	0.0209205	6	0.02	No Data Available	No Data Available	1	0	No Data Available	No Data Available	0	0	3	0	2	0	0	0	2	0.01
Black-and-white Warbler	Mniotilta varia	Passeriformes	Parulidae	Passerines	Focal group - Other Warblers	1	<0.01	0	0	1	0	0	No Data Available	No Data Available	0	0	No Data Available	No Data Available	0	0	0	0	0	0	0	0	0	0	0	0	No Data Available	No Data Available	0	0	No Data Available	No Data Available	0	0	1	0	0	0	0	0	0	0
Black-throated Gray Warbler	Setophaga nigrescens	Passeriformes	Parulidae	Passerines	Focal group - Other Warblers	7	<0.01	22	<0.01	29	0	0	No Data Available	No Data Available	0	0	No Data Available	No Data Available	0	0	3	0.02	0	0	2	0.01	1	<0.01	0	0	No Data Available	No Data Available	2	0.01	No Data Available	No Data Available	0	0	6	0	14	0.01	0	0	1	0
Chestnut-sided Warbler	Setophaga pensylvanica	Passeriformes	Parulidae	Passerines	Focal group - Other Warblers	0	0	1	<0.01	1	0	0	No Data Available	No Data Available	0	0	No Data Available	No Data Available	0	0	0	0	0	0	0	0	0	0	0	0	No Data Available	No Data Available	0	0	No Data Available	No Data Available	0	0	0	0	1	0	0	0	0	0
Common Yellowthroat	Geothlypis trichas	Passeriformes	Parulidae	Passerines	Focal group - Other Warblers	2	<0.01	28	<0.01	30	0	0	No Data Available	No Data Available	0	0	No Data Available	No Data Available	0	0	7	0.04	2	0.01	4	0.01	0	0	2	<0.01	No Data Available	No Data Available	2	0.01	No Data Available	No Data Available	0	0	0	0	1	0	0	0	12	0.03
Hermit Warbler	Setophaga occidentalis	Passeriformes	Parulidae	Passerines	Focal group - Other Warblers	9	<0.01	9	<0.01	18	0	0	No Data Available	No Data Available	0	0	No Data Available	No Data Available	0	0	1	0.01	0	0	0	0	1	<0.01	0	0	No Data Available	No Data Available	3	0.01	No Data Available	No Data Available	0	0	8	0	5	0	0	0	0	0
Lucy's Warbler	Oreothlypis luciae	Passeriformes	Parulidae	Passerines	Focal group - Other Warblers	2	<0.01	5	<0.01	7	0	0	No Data Available	No Data Available	0	0	No Data Available	No Data Available	0	0	0	0	0	0	0	0	0	0	0	0	No Data Available	No Data Available	0	0	No Data Available	No Data Available	0	0	2	0	5	0	0	0	0	0
MacGillivray's Warbler	Geothlypis tolmiei	Passeriformes	Parulidae	Passerines	Focal group - Other Warblers	11	<0.01	8	<0.01	19	0	0	No Data Available	No Data Available	0	0	No Data Available	No Data Available	2	0.12	1	0.01	0	0	0	0	1	<0.01	0	0	No Data Available	No Data Available	2	0.01	No Data Available	No Data Available	1	0.01	8	0	4	0	0	0	0	0
Nashville Warbler	Oreothlypis ruficapilla	Passeriformes	Parulidae	Passerines	Focal group - Other Warblers	11	<0.01	13	<0.01	24	0	0	No Data Available	No Data Available	0	0	No Data Available	No Data Available	1	0.06	2	0.01	0	0	1	0	2	<0.01	0	0	No Data Available	No Data Available	3	0.01	No Data Available	No Data Available	0	0	8	0	7	0	0	0	0	0
Orange-crowned Warbler	Oreothlypis celata	Passeriformes	Parulidae	Passerines	Focal group - Other Warblers	23	<0.01	40	0.0123305	63	0	0	No Data Available	No Data Available	0	0	No Data Available	No Data Available	1	0.06	3	0.02	0	0	4	0.01	3	<0.01	1	<0.01	No Data Available	No Data Available	8	0.03	No Data Available	No Data Available	2	0.03	19	0.01	21	0.01	0	0	1	0
Ovenbird	Seiurus aurocapilla	Passeriformes	Parulidae	Passerines	Focal group - Other Warblers	0	0	1	<0.01	1	0	0	No Data Available	No Data Available	0	0	No Data Available	No Data Available	0	0	1	0.01	0	0	0	0	0	0	0	0	No Data Available	No Data Available	0	0	No Data Available	No Data Available	0	0	0	0	0	0	0	0	0	0
Townsend's Warbler	Setophaga townsendi	Passeriformes	Parulidae	Passerines	Focal group - Other Warblers	19	<0.01	25	<0.01	44	0	0	No Data Available	No Data Available	0	0	No Data Available	No Data Available	0	0	5	0.03	3	0.01	3	0.01	4	<0.01	0	0	No Data Available	No Data Available	4	0.02	No Data Available	No Data Available	2	0.03	12	0.01	10	0.01	0	0	1	0
Unknown Warbler Species	Unknown Parulidae species	Passeriformes	Parulidae	Passerines	Focal group - Other Warblers	43	0.0155403	51	0.0157213	94	0	0	No Data Available	No Data Available	1	0	No Data Available	No Data Available	2	0.12	6	0.03	0	0	1	0	4	<0.01	1	<0.01	No Data Available	No Data Available	8	0.03	No Data Available	No Data Available	0	0	36	0.02	34	0.02	0	0	1	0
Warbler Spp.	Warbler Spp	Passeriformes	Parulidae	Passerines	Focal group - Other Warblers	0	0	0	0	0	0	0	No Data Available	No Data Available	0	0	No Data Available	No Data Available	0	0	0	0	0	0	0	0	0	0	0	0	No Data Available	No Data Available	0	0	No Data Available	No Data Available	0	0	0	0	0	0	0	0	0	0
Wilson's Warbler	Cardellina pusilla	Passeriformes	Parulidae	Passerines	Focal group - Other Warblers	36	0.0130105	97	0.0299014	133	0	0	No Data Available	No Data Available	0	0	No Data Available	No Data Available	2	0.12	11	0.06	5	0.02	5	0.02	4	<0.01	0	0	No Data Available	No Data Available	23	0.1	No Data Available	No Data Available	5	0.06	25	0.01	53	0.03	0	0	0	0
Yellow Warbler	Setophaga petechia	Passeriformes	Parulidae	Passerines	Focal group - Other Warblers	61	0.0220455	119	0.0366831	180	0	0	No Data Available	No Data Available	0	0	No Data Available	No Data Available	0	0	4	0.02	1	0	1	0	7	0.0146444	2	<0.01	No Data Available	No Data Available	3	0.01	No Data Available	No Data Available	1	0.01	53	0.03	108	0.07	0	0	0	0
Yellow-breasted Chat	Icteria virens	Passeriformes	Parulidae	Passerines	Focal group - Other Warblers	1	<0.01	3	<0.01	4	0	0	No Data Available	No Data Available	0	0	No Data Available	No Data Available	0	0	1	0.01	0	0	0	0	0	0	1	<0.01	No Data Available	No Data Available	1	0	No Data Available	No Data Available	0	0	1	0	0	0	0	0	0	0
Yellow-rumped Warbler (Audubon's Warbler)	Setophaga coronata	Passeriformes	Parulidae	Passerines	Focal group - Other Warblers	142	0.0513191	115	0.0354501	257	0	0	No Data Available	No Data Available	0	0	No Data Available	No Data Available	0	0	1	0.01	2	0.01	4	0.01	0	0	5	0.01	No Data Available	No Data Available	4	0.02	No Data Available	No Data Available	4	0.05	140	0.08	93	0.06	0	0	4	0.01
Black-headed Grosbeak	Pheucticus melanocephalus	Passeriformes	Cardinalidae	Passerines		5	<0.01	8	<0.01	13	0	0	No Data Available	No Data Available	0	0	No Data Available	No Data Available	0	0	0	0	2	0.01	1	0	1	<0.01	0	0	No Data Available	No Data Available	2	0.01	No Data Available	No Data Available	1	0.01	2	0	3	0	0	0	1	0
Lazuli Bunting	Passerina amoena	Passeriformes	Cardinalidae	Passerines		13	<0.01	22	<0.01	35	0	0	No Data Available	No Data Available	0	0	No Data Available	No Data Available	0	0	1	0.01	0	0	0	0	2	<0.01	1	<0.01	No Data Available	No Data Available	0	0	No Data Available	No Data Available	0	0	11	0.01	20	0.01	0	0	0	0
Rose-breasted Grosbeak	Pheucticus ludovicianus	Passeriformes	Cardinalidae	Passerines		0	0	1	<0.01	1	0	0	No Data Available	No Data Available	0	0	No Data Available	No Data Available	0	0	0	0	0	0	0	0	0	0	0	0	No Data Available	No Data Available	0	0	No Data Available	No Data Available	0	0	0	0	1	0	0	0	0	0
Unknown Bunting Spp	Unknown Bunting	Passeriformes	Cardinalidae	Passerines		2	<0.01	1	<0.01	3	0	0	No Data Available	No Data Available	0	0	No Data Available	No Data Available	0	0	0	0	0	0	0	0	2	<0.01	0	0	No Data Available	No Data Available	0	0	No Data Available	No Data Available	0	0	0	0	1	0	0	0	0	0
Summer Tanager	Piranga rubra	Passeriformes	Cardinalidae	Passerines		0	0	2	<0.01	2	0	0	No Data Available	No Data Available	0	0	No Data Available	No Data Available	0	0	0	0	0	0	1	0	0	0	0	0	No Data Available	No Data Available	0	0	No Data Available	No Data Available	0	0	0	0	1	0	0	0	0	0
Western Tanager	Piranga ludoviciana	Passeriformes	Cardinalidae	Passerines		17	<0.01	25	<0.01	42	0	0	No Data Available	No Data Available	0	0	No Data Available	No Data Available	0	0	1	0.01	3	0.01	2	0.01	4	<0.01	2	<0.01	No Data Available	No Data Available	2	0.01	No Data Available	No Data Available	1	0.01	10	0.01	16	0.01	0	0	1	0
Unknown Passerine	Unknown Passerine	Passeriformes	NA	Passerines		130	0.0469823	2	<0.01	132	0	0	No Data Available	No Data Available	0	0	No Data Available	No Data Available	0	0	0	0	0	0	0	0	7	0.0146444	0	0	No Data Available	No Data Available	0	0	No Data Available	No Data Available	0	0	123	0.07	0	0	0	0	2	0.01
Unknown Small Bird	Unknown Small Bird	Passeriformes	NA	Passerines		86	0.0310806	257	0.0792232	343	0	0	No Data Available	No Data Available	0	0	No Data Available	No Data Available	0	0	5	0.03	0	0	6	0.02	21	0.0439331	10	0.03	No Data Available	No Data Available	5	0.02	No Data Available	No Data Available	0	0	65	0.04	231	0.15	0	0	0	0
Unknown Bird	Unknown Bird	Unknown Bird	NA	NA		97	0.035056	97	0.0299014	194	0	0	No Data Available	No Data Available	16	0.06	No Data Available	No Data Available	0	0	1	0.01	8	0.04	19	0.06	41	0.0857741	15	0.04	No Data Available	No Data Available	1	0	No Data Available	No Data Available	2	0.03	32	0.02	24	0.02	0	0	35	0.1
Unknown Large Bird	Uknown Large Bird	Unknown Bird	NA	NA		4	<0.01	5	<0.01	9	0	0	No Data Available	No Data Available	0	0	No Data Available	No Data Available	0	0	0	0	0	0	1	0	0	0	0	0	No Data Available	No Data Available	1	0	No Data Available	No Data Available	0	0	4	0	3	0	0	0	0	0
Unknown Medium-sized Bird	Unknown Medium Bird	Unknown Bird	NA	NA		12	<0.01	3	<0.01	15	0	0	No Data Available	No Data Available	0	0	No Data Available	No Data Available	0	0	0	0	0	0	1	0	12	0.0251046	1	<0.01	No Data Available	No Data Available	1	0	No Data Available	No Data Available	0	0	0	0	0	0	0	0	0	0
Unknown Bat	Unknown Bat	Chiroptera	NA	Bats		0	0	38	0.0117139	38	0	0	No Data Available	No Data Available	0	0	No Data Available	No Data Available	0	0	0	0	0	0	0	0	0	0	2	0.01	No Data Available	No Data Available	1	0	No Data Available	No Data Available	0	0	0	0	35	0	0	0	0	0
Pallid Bat	Antrozous pallidus	Chiroptera	Vespertilionidae	Bats		0	0	4	<0.01	4	0	0	No Data Available	No Data Available	0	0	No Data Available	No Data Available	0	0	0	0	0	0	1	0	0	0	2	<0.01	No Data Available	No Data Available	0	0	No Data Available	No Data Available	0	0	0	0	1	0	0	0	0	0
Big Free-tailed Bat	Nyctinomops macrotis	Chiroptera	Molossidae	Bats		3	<0.01	0	0	3	0	0	No Data Available	No Data Available	0	0	No Data Available	No Data Available	0	0	0	0	0	0	0	0	0	0	0	0	No Data Available	No Data Available	0	0	No Data Available	No Data Available	0	0	0	0	0	0	3	0.04	0	0
Mexican Free-tailed Bat	Mexican Free-tailed Bat	Chiroptera	Molossidae	Bats		3	<0.01	20	<0.01	23	0	0	No Data Available	No Data Available	3	0.01	No Data Available	No Data Available	0	0	0	0	0	0	0	0	0	0	3	<0.01	No Data Available	No Data Available	0	0	No Data Available	No Data Available	0	0	0	0	14	0	0	0	3	0
Western Mastiff Bat	Eumops perotis	Chiroptera	Molossidae	Bats		1	<0.01	0	0	1	0	0	No Data Available	No Data Available	0	0	No Data Available	No Data Available	0	0	0	0	1	0	0	0	0	0	0	0	No Data Available	No Data Available	0	0	No Data Available	No Data Available	0	0	0	0	0	0	0	0	0	0
Big Brown Bat	Eptesicus fuscus	Chiroptera	Vespertilionidae	Bats		0	0	5	<0.01	5	0	0	No Data Available	No Data Available	0	0	No Data Available	No Data Available	0	0	0	0	0	0	0	0	0	0	2	<0.01	No Data Available	No Data Available	0	0	No Data Available	No Data Available	0	0	0	0	2	0	0	0	1	0
California Myotis	Myotis californicus	Chiroptera	Vespertilionidae	Bats		3	<0.01	22	<0.01	25	0	0	No Data Available	No Data Available	0	0	No Data Available	No Data Available	0	0	0	0	1	0	0	0	0	0	0	0	No Data Available	No Data Available	0	0	No Data Available	No Data Available	1	0.01	0	0	21	0	2	0.03	0	0
Canyon Bat (Western Pipistrelle)	Parastrellus hesperus	Chiroptera	Vespertilionidae	Bats		1	<0.01	38	0.0117139	39	0	0	No Data Available	No Data Available	1	0.01	No Data Available	No Data Available	0	0	0	0	0	0	0	0	0	0	14	0.04	No Data Available	No Data Available	1	0	No Data Available	No Data Available	0	0	0	0	23	0	0	0	0	0
Long-legged Myotis	Myotis volans	Chiroptera	Vespertilionidae	Bats		0	0	1	<0.01	1	0	0	No Data Available	No Data Available	0	0	No Data Available	No Data Available	0	0	0	0	0	0	0	0	0	0	1	<0.01	No Data Available	No Data Available	0	0	No Data Available	No Data Available	0	0	0	0	0	0	0	0	0	0
Small-footed Myotis	Myotis ciliolabrum	Chiroptera	Vespertilionidae	Bats		0	0	1	<0.01	1	0	0	No Data Available	No Data Available	0	0	No Data Available	No Data Available	0	0	0	0	0	0	0	0	0	0	0	0	No Data Available	No Data Available	0	0	No Data Available	No Data Available	0	0	0	0	1	0	0	0	0	0
Townsend's Big-eared Bat	Corynorhinus townsendii	Chiroptera	Vespertilionidae	Bats		1	<0.01	0	0	1	0	0	No Data Available	No Data Available	0	0	No Data Available	No Data Available	0	0	0	0	1	0	0	0	0	0	0	0	No Data Available	No Data Available	0	0	No Data Available	No Data Available	0	0	0	0	0	0	0	0	0	0
Yuma Myotis	Myotis yumanensis	Chiroptera	Vespertilionidae	Bats		0	0	4	<0.01	4	0	0	No Data Available	No Data Available	0	0	No Data Available	No Data Available	0	0	0	0	0	0	0	0	0	0	0	0	No Data Available	No Data Available	0	0	No Data Available	No Data Available	0	0	0	0	4	0	0		0	0
Unidentified Myotis spp	Myotis spp.	Chiroptera	Vespertilionidae	Bats		0	0	4	<0.01	4	0	0	No Data Available	No Data Available	0	0	No Data Available	No Data Available	0	0	0	0	0	0	0	0	0	0	1	<0.01	No Data Available	No Data Available	0	0	No Data Available	No Data Available	0	0	0	0	3	0	0	0	0	0
Totals						2767		3244		6011	9		--		266		--		16		192		200		307		479		379		--		241		--		79		1730		1697		67		349
