# Supplementary material for: Numbers of wildlife fatalities at renewable energy facilities in a targeted development region
Source: PLoS One. 2023 Dec 15;18(12):e0295552. doi: 10.1371/journal.pone.0295552 (PMC10723682; doi:10.1371/journal.pone.0295552)
Supplement: S2 Table — (XLSX) [file pone.0295552.s002.xlsx]

## Sheet: S2 Table - Wind
Conkling et al. Numbers of wildlife fatalities at renewable energy facilities in a targeted development region
Authors: T.J. Conkling, A.L. Fesnock, and T.E. Katzner
Corresponding author: tconkling@usgs.gov, US Geological Survey
S2 Table. Fatality data obtained from monitoring reports and SPUT datasets from wind energy facilities within and near the Desert Renewable Energy Plan area.
Focal species and species groups of conservation focus are highlighted in orange.
						All Facilities					Wind_IMP_3				Wind_KER_1				Wind_KER_2				Wind_KER_3				Wind_KER_4				Wind_KER_5				Wind_KER_6				Wind_Tehachapi				Wind_RIV_5				Wind_RIV_6
						Fatality Surveys		SPUT Data		Total Mortalities	Fatality Surveys		SPUT Data		Fatality Surveys		SPUT Data		Fatality Surveys		SPUT Data		Fatality Surveys		SPUT Data		Fatality Surveys		SPUT Data		Fatality Surveys		SPUT Data		Fatality Surveys		SPUT Data		Fatality Surveys		SPUT Data		Fatality Surveys		SPUT Data		Fatality Surveys		SPUT Data
CommonName	Scientific Name	Order	Family	Species Category	DRECPFocalSpp	Total Mortalities	Proportion of Mortalities	Total SPUT Individuals	Proportion of Mortalities	Total Mortalities and SPUT Individuals	Total Mortalities	Prop. Mortalities	Total SPUT Individuals	Proportion of SPUT	Total Mortalities	Prop. Mortalities	Total SPUT Individuals	Proportion of SPUT	Total Mortalities	Prop. Mortalities	Total SPUT Individuals	Proportion of SPUT	Total Mortalities	Prop. Mortalities	Total SPUT Individuals	Proportion of SPUT	Total Mortalities	Prop. Mortalities	Total SPUT Individuals	Proportion of SPUT	Total Mortalities	Prop. Mortalities	Total SPUT Individuals	Proportion of SPUT	Total Mortalities	Prop. Mortalities	Total SPUT Individuals	Proportion of SPUT	Total Mortalities	Prop. Mortalities	Total SPUT Individuals	Proportion of SPUT	Total Mortalities	Prop. Mortalities	Total SPUT Individuals	Proportion of SPUT	Total Mortalities	Prop. Mortalities	Total SPUT Individuals
Cinnamon Teal	Anas cyanoptera	Anseriformes	Anatidae	Water-associated species		2	<0.01	0	0	2	0	0	0	0	0	0	No Data Available	No Data Available	1	0	No Data Available	No Data Available	0	0	No Data Available	No Data Available	0	0	No Data Available	No Data Available	No Data Available	No Data Available	0	0	0	0	0	0	0	0	No Data Available	No Data Available	0	0	No Data Available	No Data Available	0	0	No Data Available
Mallard	Anas platyrhynchos	Anseriformes	Anatidae	Water-associated species		9	<0.01	0	0	9	0	0	0	0	0	0	No Data Available	No Data Available	1	0	No Data Available	No Data Available	0	0	No Data Available	No Data Available	0	0	No Data Available	No Data Available	No Data Available	No Data Available	0	0	0	0	0	0	3	0.01	No Data Available	No Data Available	0	0	No Data Available	No Data Available	0	0	No Data Available
Snow Goose	Chen caerulescens	Anseriformes	Anatidae	Water-associated species		1	<0.01	0	0	1	0	0	0	0	0	0	No Data Available	No Data Available	0	0	No Data Available	No Data Available	0	0	No Data Available	No Data Available	0	0	No Data Available	No Data Available	No Data Available	No Data Available	0	0	0	0	0	0	0	0	No Data Available	No Data Available	0	0	No Data Available	No Data Available	0	0	No Data Available
Unknown Duck	Unknown Duck	Anseriformes	Anatidae	Water-associated species		2	<0.01	0	0	2	0	0	0	0	0	0	No Data Available	No Data Available	0	0	No Data Available	No Data Available	0	0	No Data Available	No Data Available	0	0	No Data Available	No Data Available	No Data Available	No Data Available	0	0	0	0	0	0	0	0	No Data Available	No Data Available	0	0	No Data Available	No Data Available	0	0	No Data Available
Unknown Teal Spp	Unknown Teal species	Anseriformes	Anatidae	Water-associated species		2	<0.01	0	0	2	0	0	0	0	0	0	No Data Available	No Data Available	0	0	No Data Available	No Data Available	0	0	No Data Available	No Data Available	0	0	No Data Available	No Data Available	No Data Available	No Data Available	0	0	0	0	0	0	1	0	No Data Available	No Data Available	0	0	No Data Available	No Data Available	0	0	No Data Available
Unknown Waterfowl	Unknown Waterfowl spp	Anseriformes	Anatidae	Water-associated species		1	<0.01	0	0	1	1	0.04	0	0	0	0	No Data Available	No Data Available	0	0	No Data Available	No Data Available	0	0	No Data Available	No Data Available	0	0	No Data Available	No Data Available	No Data Available	No Data Available	0	0	0	0	0	0	0	0	No Data Available	No Data Available	0	0	No Data Available	No Data Available	0	0	No Data Available
California Quail	Callipepla californica	Galliformes	Odontophoridae	Gamebirds		236	0.120347	0	0	236	0	0	0	0	0	0	No Data Available	No Data Available	29	0.09	No Data Available	No Data Available	0	0	No Data Available	No Data Available	3	0.02	No Data Available	No Data Available	No Data Available	No Data Available	0	0	200	0.25	0	0	4	0.02	No Data Available	No Data Available	0	0	No Data Available	No Data Available	0	0	No Data Available
Gambel's Quail	Callipepla gambelii	Galliformes	Odontophoridae	Gamebirds		1	<0.01	0	0	1	0	0	0	0	1	0.11	No Data Available	No Data Available	0	0	No Data Available	No Data Available	0	0	No Data Available	No Data Available	0	0	No Data Available	No Data Available	No Data Available	No Data Available	0	0	0	0	0	0	0	0	No Data Available	No Data Available	0	0	No Data Available	No Data Available	0	0	No Data Available
Mountain Quail	Oreortyx pictus	Galliformes	Odontophoridae	Gamebirds		11	<0.01	0	0	11	0	0	0	0	0	0	No Data Available	No Data Available	0	0	No Data Available	No Data Available	0	0	No Data Available	No Data Available	0	0	No Data Available	No Data Available	No Data Available	No Data Available	0	0	11	0.01	0	0	0	0	No Data Available	No Data Available	0	0	No Data Available	No Data Available	0	0	No Data Available
Chukar	Alectoris chukar	Galliformes	Phasianidae	Gamebirds		212	0.108108	0	0	212	0	0	0	0	1	0.11	No Data Available	No Data Available	4	0.01	No Data Available	No Data Available	0	0	No Data Available	No Data Available	8	0.05	No Data Available	No Data Available	No Data Available	No Data Available	0	0	195	0.24	0	0	4	0.02	No Data Available	No Data Available	0	0	No Data Available	No Data Available	0	0	No Data Available
Clark's Grebe	Aechmophorus clarkii	Podicipediformes	Podicipedidae	Water-associated species		1	<0.01	0	0	1	0	0	0	0	0	0	No Data Available	No Data Available	1	0	No Data Available	No Data Available	0	0	No Data Available	No Data Available	0	0	No Data Available	No Data Available	No Data Available	No Data Available	0	0	0	0	0	0	0	0	No Data Available	No Data Available	0	0	No Data Available	No Data Available	0	0	No Data Available
Eared Grebe	Podiceps nigricollis	Podicipediformes	Podicipedidae	Water-associated species		3	<0.01	0	0	3	0	0	0	0	0	0	No Data Available	No Data Available	0	0	No Data Available	No Data Available	0	0	No Data Available	No Data Available	3	0.02	No Data Available	No Data Available	No Data Available	No Data Available	0	0	0	0	0	0	0	0	No Data Available	No Data Available	0	0	No Data Available	No Data Available	0	0	No Data Available
Unknown Grebe	Unknown Grebe	Podicipediformes	Podicipedidae	Water-associated species		2	<0.01	0	0	2	0	0	0	0	0	0	No Data Available	No Data Available	0	0	No Data Available	No Data Available	0	0	No Data Available	No Data Available	0	0	No Data Available	No Data Available	No Data Available	No Data Available	0	0	0	0	0	0	1	0	No Data Available	No Data Available	0	0	No Data Available	No Data Available	0	0	No Data Available
Band-tailed Pigeon	Patagioenas fasciata	Columbiformes	Columbidae	Doves and Pigeons		5	<0.01	0	0	5	0	0	0	0	0	0	No Data Available	No Data Available	4	0.01	No Data Available	No Data Available	0	0	No Data Available	No Data Available	0	0	No Data Available	No Data Available	No Data Available	No Data Available	0	0	1	0	0	0	0	0	No Data Available	No Data Available	0	0	No Data Available	No Data Available	0	0	No Data Available
Eurasian Collared-Dove	Streptopelia decaocto	Columbiformes	Columbidae	Doves and Pigeons		2	<0.01	1	0.0121951	3	1	0.04	1	0.01	0	0	No Data Available	No Data Available	0	0	No Data Available	No Data Available	1	0	No Data Available	No Data Available	0	0	No Data Available	No Data Available	No Data Available	No Data Available	0	0	0	0	0	0	0	0	No Data Available	No Data Available	0	0	No Data Available	No Data Available	0	0	No Data Available
Mourning Dove	Zenaida macroura	Columbiformes	Columbidae	Doves and Pigeons		86	0.0438552	3	0.0365854	89	0	0	3	0.04	1	0.11	No Data Available	No Data Available	25	0.07	No Data Available	No Data Available	13	0.06	No Data Available	No Data Available	4	0.03	No Data Available	No Data Available	No Data Available	No Data Available	0	0	25	0.03	0	0	13	0.05	No Data Available	No Data Available	2	0.03	No Data Available	No Data Available	0	0	No Data Available
Rock Pigeon	Columba livia	Columbiformes	Columbidae	Doves and Pigeons		48	0.0244773	2	0.0243902	50	0	0	0	0	0	0	No Data Available	No Data Available	1	0	No Data Available	No Data Available	0	0	No Data Available	No Data Available	1	0.01	No Data Available	No Data Available	No Data Available	No Data Available	1	0.25	0	0	1	0.25	28	0.11	No Data Available	No Data Available	1	0.01	No Data Available	No Data Available	0	0	No Data Available
Unknown Dove	Unknown Dove	Columbiformes	Columbidae	Doves and Pigeons		1	<0.01	0	0	1	0	0	0	0	0	0	No Data Available	No Data Available	1	0	No Data Available	No Data Available	0	0	No Data Available	No Data Available	0	0	No Data Available	No Data Available	No Data Available	No Data Available	0	0	0	0	0	0	0	0	No Data Available	No Data Available	0	0	No Data Available	No Data Available	0	0	No Data Available
Greater Roadrunner	Geococcyx californianus	Cuculiformes	Cuculidae	Cuckoos and Nightjars		40	0.0203978	1	0.0121951	41	0	0	1	0.01	0	0	No Data Available	No Data Available	12	0.04	No Data Available	No Data Available	6	0.03	No Data Available	No Data Available	2	0.01	No Data Available	No Data Available	No Data Available	No Data Available	0	0	16	0.02	0	0	4	0.02	No Data Available	No Data Available	0	0	No Data Available	No Data Available	0	0	No Data Available
Yellow-billed Cuckoo (Western)	Coccyzus americanus occidentalis	Cuculiformes	Cuculidae	Cuckoos and Nightjars	Focal species	0	0	0	0	0	0	0	0	0	0	0	No Data Available	No Data Available	0	0	No Data Available	No Data Available	0	0	No Data Available	No Data Available	0	0	No Data Available	No Data Available	No Data Available	No Data Available	0	0	0	0	0	0	0	0	No Data Available	No Data Available	0	0	No Data Available	No Data Available	0	0	No Data Available
Common Poorwill	Phalaenoptilus nuttallii	Caprimulgiformes	Caprimulgidae	Cuckoos and Nightjars		1	<0.01	2	0.0243902	3	0	0	2	0.03	0	0	No Data Available	No Data Available	0	0	No Data Available	No Data Available	0	0	No Data Available	No Data Available	0	0	No Data Available	No Data Available	No Data Available	No Data Available	0	0	0	0	0	0	0	0	No Data Available	No Data Available	1	0.01	No Data Available	No Data Available	0	0	No Data Available
Unknown Nightjar spp	Unknown Nightjar spp	Caprimulgiformes	Caprimulgidae	Cuckoos and Nightjars		1	<0.01	0	0	1	0	0	0	0	0	0	No Data Available	No Data Available	1	0	No Data Available	No Data Available	0	0	No Data Available	No Data Available	0	0	No Data Available	No Data Available	No Data Available	No Data Available	0	0	0	0	0	0	0	0	No Data Available	No Data Available	0	0	No Data Available	No Data Available	0	0	No Data Available
Unknown Hummingbird spp	Unknown Hummingbird spp	Apodiformes	Apodidae	Hummingbirds and Swifts		0	0	1	0.0121951	1	0	0	1	0.01	0	0	No Data Available	No Data Available	0	0	No Data Available	No Data Available	0	0	No Data Available	No Data Available	0	0	No Data Available	No Data Available	No Data Available	No Data Available	0	0	0	0	0	0	0	0	No Data Available	No Data Available	0	0	No Data Available	No Data Available	0	0	No Data Available
Vaux's Swift	Chaetura vauxi	Apodiformes	Apodidae	Hummingbirds and Swifts		1	<0.01	0	0	1	0	0	0	0	0	0	No Data Available	No Data Available	0	0	No Data Available	No Data Available	0	0	No Data Available	No Data Available	0	0	No Data Available	No Data Available	No Data Available	No Data Available	0	0	0	0	0	0	0	0	No Data Available	No Data Available	0	0	No Data Available	No Data Available	0	0	No Data Available
White-throated Swift	Aeronautes saxatalis	Apodiformes	Apodidae	Hummingbirds and Swifts		8	<0.01	8	0.097561	16	2	0.07	8	0.11	0	0	No Data Available	No Data Available	3	0.01	No Data Available	No Data Available	0	0	No Data Available	No Data Available	1	0.01	No Data Available	No Data Available	No Data Available	No Data Available	0	0	0	0	0	0	1	0	No Data Available	No Data Available	0	0	No Data Available	No Data Available	0	0	No Data Available
Anna's Hummingbird	Calypte anna	Apodiformes	Trochilidae	Hummingbirds and Swifts		1	<0.01	0	0	1	0	0	0	0	0	0	No Data Available	No Data Available	0	0	No Data Available	No Data Available	1	0	No Data Available	No Data Available	0	0	No Data Available	No Data Available	No Data Available	No Data Available	0	0	0	0	0	0	0	0	No Data Available	No Data Available	0	0	No Data Available	No Data Available	0	0	No Data Available
Costa's Hummingbird	Calypte costae	Apodiformes	Trochilidae	Hummingbirds and Swifts		1	<0.01	1	0.0121951	2	1	0.04	1	0.01	0	0	No Data Available	No Data Available	0	0	No Data Available	No Data Available	0	0	No Data Available	No Data Available	0	0	No Data Available	No Data Available	No Data Available	No Data Available	0	0	0	0	0	0	0	0	No Data Available	No Data Available	0	0	No Data Available	No Data Available	0	0	No Data Available
American Coot	Fulica americana	Gruiformes	Rallidae	Water-associated species		25	0.0127486	0	0	25	1	0.04	0	0	0	0	No Data Available	No Data Available	3	0.01	No Data Available	No Data Available	0	0	No Data Available	No Data Available	0	0	No Data Available	No Data Available	No Data Available	No Data Available	0	0	0	0	0	0	8	0.03	No Data Available	No Data Available	1	0.01	No Data Available	No Data Available	0	0	No Data Available
California Black Rail	California Black Rail	Gruiformes	Rallidae	Water-associated species	Focal species	0	0	0	0	0	0	0	0	0	0	0	No Data Available	No Data Available	0	0	No Data Available	No Data Available	0	0	No Data Available	No Data Available	0	0	No Data Available	No Data Available	No Data Available	No Data Available	0	0	0	0	0	0	0	0	No Data Available	No Data Available	0	0	No Data Available	No Data Available	0	0	No Data Available
California Clapper Rail	Rallus longirostris obsoletus	Gruiformes	Rallidae	Water-associated species	Focal group - Other Rails	0	0	0	0	0	0	0	0	0	0	0	No Data Available	No Data Available	0	0	No Data Available	No Data Available	0	0	No Data Available	No Data Available	0	0	No Data Available	No Data Available	No Data Available	No Data Available	0	0	0	0	0	0	0	0	No Data Available	No Data Available	0	0	No Data Available	No Data Available	0	0	No Data Available
Light-footed Clapper Rail	Rallus longirostris levipes	Gruiformes	Rallidae	Water-associated species	Focal group - Other Rails	0	0	0	0	0	0	0	0	0	0	0	No Data Available	No Data Available	0	0	No Data Available	No Data Available	0	0	No Data Available	No Data Available	0	0	No Data Available	No Data Available	No Data Available	No Data Available	0	0	0	0	0	0	0	0	No Data Available	No Data Available	0	0	No Data Available	No Data Available	0	0	No Data Available
Other Rail Spp.	Other Rail Spp.	Gruiformes	Rallidae	Water-associated species	Focal group - Other Rails	0	0	0	0	0	0	0	0	0	0	0	No Data Available	No Data Available	0	0	No Data Available	No Data Available	0	0	No Data Available	No Data Available	0	0	No Data Available	No Data Available	No Data Available	No Data Available	0	0	0	0	0	0	0	0	No Data Available	No Data Available	0	0	No Data Available	No Data Available	0	0	No Data Available
Sora	Porzana carolina	Gruiformes	Rallidae	Water-associated species	Focal group - Other Rails	3	<0.01	0	0	3	0	0	0	0	0	0	No Data Available	No Data Available	1	0	No Data Available	No Data Available	0	0	No Data Available	No Data Available	0	0	No Data Available	No Data Available	No Data Available	No Data Available	0	0	0	0	0	0	1	0	No Data Available	No Data Available	0	0	No Data Available	No Data Available	0	0	No Data Available
Yuma Clapper Rail	Rallus longirostris yumanensis	Gruiformes	Rallidae	Water-associated species	Focal species	0	0	0	0	0	0	0	0	0	0	0	No Data Available	No Data Available	0	0	No Data Available	No Data Available	0	0	No Data Available	No Data Available	0	0	No Data Available	No Data Available	No Data Available	No Data Available	0	0	0	0	0	0	0	0	No Data Available	No Data Available	0	0	No Data Available	No Data Available	0	0	No Data Available
Unknown Shorebird	Unknown Shorebird	Charadriiformes	NA	Water-associated species		1	<0.01	0	0	1	0	0	0	0	0	0	No Data Available	No Data Available	0	0	No Data Available	No Data Available	0	0	No Data Available	No Data Available	1	0.01	No Data Available	No Data Available	No Data Available	No Data Available	0	0	0	0	0	0	0	0	No Data Available	No Data Available	0	0	No Data Available	No Data Available	0	0	No Data Available
Unknown dowitcher	unknown dowitcher spp	Charadriiformes	Scolopacidae	Water-associated species		1	<0.01	0	0	1	1	0.04	0	0	0	0	No Data Available	No Data Available	0	0	No Data Available	No Data Available	0	0	No Data Available	No Data Available	0	0	No Data Available	No Data Available	No Data Available	No Data Available	0	0	0	0	0	0	0	0	No Data Available	No Data Available	0	0	No Data Available	No Data Available	0	0	No Data Available
Unknown Gull spp	Unknown Gull spp	Charadriiformes	Laridae	Water-associated species		4	<0.01	0	0	4	0	0	0	0	0	0	No Data Available	No Data Available	0	0	No Data Available	No Data Available	0	0	No Data Available	No Data Available	0	0	No Data Available	No Data Available	No Data Available	No Data Available	0	0	0	0	0	0	0	0	No Data Available	No Data Available	0	0	No Data Available	No Data Available	0	0	No Data Available
Unknown Egret spp	Unknown Egret Species	Ciconiiformes	Ardeidae	Water-associated species		2	<0.01	0	0	2	0	0	0	0	0	0	No Data Available	No Data Available	0	0	No Data Available	No Data Available	0	0	No Data Available	No Data Available	0	0	No Data Available	No Data Available	No Data Available	No Data Available	0	0	0	0	0	0	1	0	No Data Available	No Data Available	0	0	No Data Available	No Data Available	0	0	No Data Available
White-faced Ibis	Plegadis chihi	Ciconiiformes	Threskiornithidae	Water-associated species		1	<0.01	0	0	1	0	0	0	0	0	0	No Data Available	No Data Available	1	0	No Data Available	No Data Available	0	0	No Data Available	No Data Available	0	0	No Data Available	No Data Available	No Data Available	No Data Available	0	0	0	0	0	0	0	0	No Data Available	No Data Available	0	0	No Data Available	No Data Available	0	0	No Data Available
Turkey Vulture	Cathartes aura	Ciconiiformes	Cathartidae	Water-associated species		2	<0.01	0	0	2	0	0	0	0	1	0.11	No Data Available	No Data Available	0	0	No Data Available	No Data Available	0	0	No Data Available	No Data Available	1	0.01	No Data Available	No Data Available	No Data Available	No Data Available	0	0	0	0	0	0	0	0	No Data Available	No Data Available	0	0	No Data Available	No Data Available	0	0	No Data Available
Cooper's Hawk	Accipiter cooperii	Falconiformes	Accipitridae	Raptors		6	<0.01	0	0	6	0	0	0	0	0	0	No Data Available	No Data Available	2	0.01	No Data Available	No Data Available	0	0	No Data Available	No Data Available	0	0	No Data Available	No Data Available	No Data Available	No Data Available	0	0	4	0.01	0	0	0	0	No Data Available	No Data Available	0	0	No Data Available	No Data Available	0	0	No Data Available
Ferruginous Hawk	Buteo regalis	Falconiformes	Accipitridae	Raptors		3	<0.01	0	0	3	0	0	0	0	0	0	No Data Available	No Data Available	1	0	No Data Available	No Data Available	0	0	No Data Available	No Data Available	0	0	No Data Available	No Data Available	No Data Available	No Data Available	0	0	0	0	0	0	2	0.01	No Data Available	No Data Available	0	0	No Data Available	No Data Available	0	0	No Data Available
Golden Eagle	Aquila chrysaetos	Falconiformes	Accipitridae	Raptors		22	0.0112188	0	0	22	0	0	0	0	0	0	No Data Available	No Data Available	2	0.01	No Data Available	No Data Available	1	0	No Data Available	No Data Available	7	0.05	No Data Available	No Data Available	No Data Available	No Data Available	0	0	9	0.01	0	0	0	0	No Data Available	No Data Available	0	0	No Data Available	No Data Available	2	1	No Data Available
Osprey	Pandion haliaetus	Falconiformes	Accipitridae	Raptors		0	0	1	0.0121951	1	0	0	1	0.01	0	0	No Data Available	No Data Available	0	0	No Data Available	No Data Available	0	0	No Data Available	No Data Available	0	0	No Data Available	No Data Available	No Data Available	No Data Available	0	0	0	0	0	0	0	0	No Data Available	No Data Available	0	0	No Data Available	No Data Available	0	0	No Data Available
Red-shouldered Hawk	Buteo lineatus	Falconiformes	Accipitridae	Raptors		1	<0.01	0	0	1	0	0	0	0	0	0	No Data Available	No Data Available	0	0	No Data Available	No Data Available	0	0	No Data Available	No Data Available	0	0	No Data Available	No Data Available	No Data Available	No Data Available	0	0	1	0	0	0	0	0	No Data Available	No Data Available	0	0	No Data Available	No Data Available	0	0	No Data Available
Red-tailed Hawk	Buteo jamaicensis	Falconiformes	Accipitridae	Raptors		74	0.0377358	5	0.0609756	79	1	0.04	3	0.04	1	0.11	No Data Available	No Data Available	16	0.05	No Data Available	No Data Available	4	0.02	No Data Available	No Data Available	17	0.11	No Data Available	No Data Available	No Data Available	No Data Available	1	0.25	5	0.01	1	0.25	23	0.09	No Data Available	No Data Available	0	0	No Data Available	No Data Available	0	0	No Data Available
Sharp-shinned Hawk	Accipiter striatus	Falconiformes	Accipitridae	Raptors		2	<0.01	0	0	2	0	0	0	0	0	0	No Data Available	No Data Available	0	0	No Data Available	No Data Available	0	0	No Data Available	No Data Available	2	0.01	No Data Available	No Data Available	No Data Available	No Data Available	0	0	0	0	0	0	0	0	No Data Available	No Data Available	0	0	No Data Available	No Data Available	0	0	No Data Available
Swainson's Hawk	Buteo swainsoni	Falconiformes	Accipitridae	Raptors	Focal species	0	0	0	0	0	0	0	0	0	0	0	No Data Available	No Data Available	0	0	No Data Available	No Data Available	0	0	No Data Available	No Data Available	0	0	No Data Available	No Data Available	No Data Available	No Data Available	0	0	0	0	0	0	0	0	No Data Available	No Data Available	0	0	No Data Available	No Data Available	0	0	No Data Available
Unidentified Buteo	Buteo spp.	Falconiformes	Accipitridae	Raptors		2	<0.01	0	0	2	0	0	0	0	0	0	No Data Available	No Data Available	0	0	No Data Available	No Data Available	0	0	No Data Available	No Data Available	0	0	No Data Available	No Data Available	No Data Available	No Data Available	0	0	0	0	0	0	2	0.01	No Data Available	No Data Available	0	0	No Data Available	No Data Available	0	0	No Data Available
Unidentified Raptor spp	Raptor spp	Falconiformes	Accipitridae	Raptors		4	<0.01	0	0	4	1	0.04	0	0	0	0	No Data Available	No Data Available	2	0.01	No Data Available	No Data Available	0	0	No Data Available	No Data Available	0	0	No Data Available	No Data Available	No Data Available	No Data Available	0	0	0	0	0	0	1	0	No Data Available	No Data Available	0	0	No Data Available	No Data Available	0	0	No Data Available
Barn Owl	Tyto alba	Strigiformes	Tytonidae	Raptors		20	0.0101989	0	0	20	1	0.04	0	0	0	0	No Data Available	No Data Available	6	0.02	No Data Available	No Data Available	1	0	No Data Available	No Data Available	0	0	No Data Available	No Data Available	No Data Available	No Data Available	0	0	5	0.01	0	0	4	0.02	No Data Available	No Data Available	0	0	No Data Available	No Data Available	0	0	No Data Available
Burrowing Owl	Athene cunicularia	Strigiformes	Strigidae	Raptors	Focal species	4	<0.01	1	0.0121951	5	0	0	1	0.01	0	0	No Data Available	No Data Available	2	0.01	No Data Available	No Data Available	0	0	No Data Available	No Data Available	0	0	No Data Available	No Data Available	No Data Available	No Data Available	0	0	0	0	0	0	1	0	No Data Available	No Data Available	0	0	No Data Available	No Data Available	0	0	No Data Available
Flammulated Owl	Psiloscops flammeolus	Strigiformes	Strigidae	Other		2	<0.01	0	0	2	0	0	0	0	0	0	No Data Available	No Data Available	0	0	No Data Available	No Data Available	0	0	No Data Available	No Data Available	0	0	No Data Available	No Data Available	No Data Available	No Data Available	0	0	0	0	0	0	2	0.01	No Data Available	No Data Available	0	0	No Data Available	No Data Available	0	0	No Data Available
Great Horned Owl	Bubo virginianus	Strigiformes	Strigidae	Raptors		31	0.0158083	1	0.0121951	32	0	0	1	0.01	0	0	No Data Available	No Data Available	2	0.01	No Data Available	No Data Available	0	0	No Data Available	No Data Available	2	0.01	No Data Available	No Data Available	No Data Available	No Data Available	0	0	2	0	0	0	23	0.09	No Data Available	No Data Available	0	0	No Data Available	No Data Available	0	0	No Data Available
Long-eared Owl	Asio otus	Strigiformes	Strigidae	Raptors		2	<0.01	0	0	2	0	0	0	0	0	0	No Data Available	No Data Available	0	0	No Data Available	No Data Available	0	0	No Data Available	No Data Available	0	0	No Data Available	No Data Available	No Data Available	No Data Available	0	0	0	0	0	0	2	0.01	No Data Available	No Data Available	0	0	No Data Available	No Data Available	0	0	No Data Available
Short-eared Owl	Asio flammeus	Strigiformes	Strigidae	Raptors		2	<0.01	0	0	2	0	0	0	0	0	0	No Data Available	No Data Available	0	0	No Data Available	No Data Available	0	0	No Data Available	No Data Available	0	0	No Data Available	No Data Available	No Data Available	No Data Available	0	0	2	0	0	0	0	0	No Data Available	No Data Available	0	0	No Data Available	No Data Available	0	0	No Data Available
Unidentified Owl	Owl spp	Strigiformes	Strigidae	Raptors		1	<0.01	0	0	1	0	0	0	0	0	0	No Data Available	No Data Available	0	0	No Data Available	No Data Available	0	0	No Data Available	No Data Available	0	0	No Data Available	No Data Available	No Data Available	No Data Available	0	0	0	0	0	0	0	0	No Data Available	No Data Available	0	0	No Data Available	No Data Available	0	0	No Data Available
Western Screech-Owl	Megascops kennicottii	Strigiformes	Strigidae	Raptors		1	<0.01	0	0	1	0	0	0	0	0	0	No Data Available	No Data Available	0	0	No Data Available	No Data Available	0	0	No Data Available	No Data Available	0	0	No Data Available	No Data Available	No Data Available	No Data Available	0	0	1	0	0	0	0	0	No Data Available	No Data Available	0	0	No Data Available	No Data Available	0	0	No Data Available
Acorn Woodpecker	Melanerpes formicivorus	Piciformes	Picidae	Woodpeckers		2	<0.01	0	0	2	0	0	0	0	0	0	No Data Available	No Data Available	2	0.01	No Data Available	No Data Available	0	0	No Data Available	No Data Available	0	0	No Data Available	No Data Available	No Data Available	No Data Available	0	0	0	0	0	0	0	0	No Data Available	No Data Available	0	0	No Data Available	No Data Available	0	0	No Data Available
Gila Woodpecker	Melanerpes uropygialis	Piciformes	Picidae	Woodpeckers	Focal species	0	0	0	0	0	0	0	0	0	0	0	No Data Available	No Data Available	0	0	No Data Available	No Data Available	0	0	No Data Available	No Data Available	0	0	No Data Available	No Data Available	No Data Available	No Data Available	0	0	0	0	0	0	0	0	No Data Available	No Data Available	0	0	No Data Available	No Data Available	0	0	No Data Available
Northern Flicker	Colaptes auratus	Piciformes	Picidae	Woodpeckers	Focal species	21	0.0107088	0	0	21	0	0	0	0	0	0	No Data Available	No Data Available	7	0.02	No Data Available	No Data Available	1	0	No Data Available	No Data Available	1	0.01	No Data Available	No Data Available	No Data Available	No Data Available	0	0	6	0.01	0	0	6	0.02	No Data Available	No Data Available	0	0	No Data Available	No Data Available	0	0	No Data Available
Red-breasted Sapsucker	Sphyrapicus ruber	Piciformes	Picidae	Woodpeckers		1	<0.01	0	0	1	0	0	0	0	0	0	No Data Available	No Data Available	1	0	No Data Available	No Data Available	0	0	No Data Available	No Data Available	0	0	No Data Available	No Data Available	No Data Available	No Data Available	0	0	0	0	0	0	0	0	No Data Available	No Data Available	0	0	No Data Available	No Data Available	0	0	No Data Available
Red-naped Sapsucker	Sphyrapicus nuchalis	Piciformes	Picidae	Woodpeckers		1	<0.01	0	0	1	0	0	0	0	0	0	No Data Available	No Data Available	0	0	No Data Available	No Data Available	0	0	No Data Available	No Data Available	1	0.01	No Data Available	No Data Available	No Data Available	No Data Available	0	0	0	0	0	0	0	0	No Data Available	No Data Available	0	0	No Data Available	No Data Available	0	0	No Data Available
American Kestrel	Falco sparverius	Falconiformes	Falconidae	Raptors		38	0.0193779	0	0	38	1	0.04	0	0	0	0	No Data Available	No Data Available	4	0.01	No Data Available	No Data Available	1	0	No Data Available	No Data Available	9	0.06	No Data Available	No Data Available	No Data Available	No Data Available	0	0	6	0.01	0	0	16	0.06	No Data Available	No Data Available	0	0	No Data Available	No Data Available	0	0	No Data Available
Prairie Falcon	Falco mexicanus	Falconiformes	Falconidae	Raptors		6	<0.01	0	0	6	0	0	0	0	0	0	No Data Available	No Data Available	0	0	No Data Available	No Data Available	0	0	No Data Available	No Data Available	0	0	No Data Available	No Data Available	No Data Available	No Data Available	0	0	4	0.01	0	0	2	0.01	No Data Available	No Data Available	0	0	No Data Available	No Data Available	0	0	No Data Available
Ash-throated Flycatcher	Myiarchus cinerascens	Passeriformes	Tyrannidae	Passerines	Focal group - Other Flycatchers	3	<0.01	0	0	3	0	0	0	0	0	0	No Data Available	No Data Available	1	0	No Data Available	No Data Available	1	0	No Data Available	No Data Available	0	0	No Data Available	No Data Available	No Data Available	No Data Available	0	0	0	0	0	0	0	0	No Data Available	No Data Available	1	0.01	No Data Available	No Data Available	0	0	No Data Available
Black Phoebe	Sayornis nigricans	Passeriformes	Tyrannidae	Passerines	Focal group - Other Flycatchers	1	<0.01	1	0.0121951	2	0	0	1	0.01	0	0	No Data Available	No Data Available	0	0	No Data Available	No Data Available	0	0	No Data Available	No Data Available	0	0	No Data Available	No Data Available	No Data Available	No Data Available	0	0	0	0	0	0	0	0	No Data Available	No Data Available	0	0	No Data Available	No Data Available	0	0	No Data Available
Cassin's Kingbird	Tyrannus vociferans	Passeriformes	Tyrannidae	Passerines	Focal group - Other Flycatchers	0	0	0	0	0	0	0	0	0	0	0	No Data Available	No Data Available	0	0	No Data Available	No Data Available	0	0	No Data Available	No Data Available	0	0	No Data Available	No Data Available	No Data Available	No Data Available	0	0	0	0	0	0	0	0	No Data Available	No Data Available	0	0	No Data Available	No Data Available	0	0	No Data Available
Dusky Flycatcher	Empidonax oberholseri	Passeriformes	Tyrannidae	Passerines	Focal group - Other Flycatchers	1	<0.01	0	0	1	0	0	0	0	0	0	No Data Available	No Data Available	0	0	No Data Available	No Data Available	1	0	No Data Available	No Data Available	0	0	No Data Available	No Data Available	No Data Available	No Data Available	0	0	0	0	0	0	0	0	No Data Available	No Data Available	0	0	No Data Available	No Data Available	0	0	No Data Available
Gray Flycatcher	Empidonax wrightii	Passeriformes	Tyrannidae	Passerines	Focal group - Other Flycatchers	0	0	0	0	0	0	0	0	0	0	0	No Data Available	No Data Available	0	0	No Data Available	No Data Available	0	0	No Data Available	No Data Available	0	0	No Data Available	No Data Available	No Data Available	No Data Available	0	0	0	0	0	0	0	0	No Data Available	No Data Available	0	0	No Data Available	No Data Available	0	0	No Data Available
Hammond's Flycatcher	Empidonax hammondii	Passeriformes	Tyrannidae	Passerines	Focal group - Other Flycatchers	1	<0.01	0	0	1	0	0	0	0	0	0	No Data Available	No Data Available	0	0	No Data Available	No Data Available	1	0	No Data Available	No Data Available	0	0	No Data Available	No Data Available	No Data Available	No Data Available	0	0	0	0	0	0	0	0	No Data Available	No Data Available	0	0	No Data Available	No Data Available	0	0	No Data Available
Other Flycatcher Spp.	Other Flycatcher Spp.	Passeriformes	Tyrannidae	Passerines	Focal group - Other Flycatchers	0	0	0	0	0	0	0	0	0	0	0	No Data Available	No Data Available	0	0	No Data Available	No Data Available	0	0	No Data Available	No Data Available	0	0	No Data Available	No Data Available	No Data Available	No Data Available	0	0	0	0	0	0	0	0	No Data Available	No Data Available	0	0	No Data Available	No Data Available	0	0	No Data Available
Pacific-slope Flycatcher	Empidonax difficilis	Passeriformes	Tyrannidae	Passerines	Focal group - Other Flycatchers	2	<0.01	0	0	2	0	0	0	0	0	0	No Data Available	No Data Available	1	0	No Data Available	No Data Available	1	0	No Data Available	No Data Available	0	0	No Data Available	No Data Available	No Data Available	No Data Available	0	0	0	0	0	0	0	0	No Data Available	No Data Available	0	0	No Data Available	No Data Available	0	0	No Data Available
Say's Phoebe	Sayornis saya	Passeriformes	Tyrannidae	Passerines	Focal group - Other Flycatchers	0	0	0	0	0	0	0	0	0	0	0	No Data Available	No Data Available	0	0	No Data Available	No Data Available	0	0	No Data Available	No Data Available	0	0	No Data Available	No Data Available	No Data Available	No Data Available	0	0	0	0	0	0	0	0	No Data Available	No Data Available	0	0	No Data Available	No Data Available	0	0	No Data Available
Southwestern Willow Flycatcher	Empidonax traillii extimus	Passeriformes	Tyrannidae	Passerines	Focal species	0	0	0	0	0	0	0	0	0	0	0	No Data Available	No Data Available	0	0	No Data Available	No Data Available	0	0	No Data Available	No Data Available	0	0	No Data Available	No Data Available	No Data Available	No Data Available	0	0	0	0	0	0	0	0	No Data Available	No Data Available	0	0	No Data Available	No Data Available	0	0	No Data Available
Unidentified Empidonax Flycatcher	Empidonax spp.	Passeriformes	Tyrannidae	Passerines	Focal group - Other Flycatchers	1	<0.01	0	0	1	0	0	0	0	0	0	No Data Available	No Data Available	0	0	No Data Available	No Data Available	0	0	No Data Available	No Data Available	0	0	No Data Available	No Data Available	No Data Available	No Data Available	0	0	0	0	0	0	0	0	No Data Available	No Data Available	1	0.01	No Data Available	No Data Available	0	0	No Data Available
Unknown Flycatcher	Unknown Flycatcher	Passeriformes	Tyrannidae	Passerines	Focal group - Other Flycatchers	1	<0.01	0	0	1	0	0	0	0	0	0	No Data Available	No Data Available	1	0	No Data Available	No Data Available	0	0	No Data Available	No Data Available	0	0	No Data Available	No Data Available	No Data Available	No Data Available	0	0	0	0	0	0	0	0	No Data Available	No Data Available	0	0	No Data Available	No Data Available	0	0	No Data Available
Unknown Kingbird	Unknown Kingbird	Passeriformes	Tyrannidae	Passerines	Focal group - Other Flycatchers	1	<0.01	0	0	1	0	0	0	0	0	0	No Data Available	No Data Available	0	0	No Data Available	No Data Available	1	0	No Data Available	No Data Available	0	0	No Data Available	No Data Available	No Data Available	No Data Available	0	0	0	0	0	0	0	0	No Data Available	No Data Available	0	0	No Data Available	No Data Available	0	0	No Data Available
Western Flycatcher	Empidonax difficillis	Passeriformes	Tyrannidae	Passerines	Focal group - Other Flycatchers	1	<0.01	0	0	1	0	0	0	0	0	0	No Data Available	No Data Available	0	0	No Data Available	No Data Available	0	0	No Data Available	No Data Available	0	0	No Data Available	No Data Available	No Data Available	No Data Available	0	0	0	0	0	0	0	0	No Data Available	No Data Available	0	0	No Data Available	No Data Available	0	0	No Data Available
Western Kingbird	Tyrannus verticalis	Passeriformes	Tyrannidae	Passerines	Focal group - Other Flycatchers	2	<0.01	0	0	2	0	0	0	0	0	0	No Data Available	No Data Available	0	0	No Data Available	No Data Available	0	0	No Data Available	No Data Available	1	0.01	No Data Available	No Data Available	No Data Available	No Data Available	0	0	1	0	0	0	0	0	No Data Available	No Data Available	0	0	No Data Available	No Data Available	0	0	No Data Available
Western Wood-Pewee	Contopus sordidulus	Passeriformes	Tyrannidae	Passerines	Focal group - Other Flycatchers	0	0	0	0	0	0	0	0	0	0	0	No Data Available	No Data Available	0	0	No Data Available	No Data Available	0	0	No Data Available	No Data Available	0	0	No Data Available	No Data Available	No Data Available	No Data Available	0	0	0	0	0	0	0	0	No Data Available	No Data Available	0	0	No Data Available	No Data Available	0	0	No Data Available
Willow Flycatcher	Empidonax traillii	Passeriformes	Tyrannidae	Passerines	Focal species	0	0	0	0	0	0	0	0	0	0	0	No Data Available	No Data Available	0	0	No Data Available	No Data Available	0	0	No Data Available	No Data Available	0	0	No Data Available	No Data Available	No Data Available	No Data Available	0	0	0	0	0	0	0	0	No Data Available	No Data Available	0	0	No Data Available	No Data Available	0	0	No Data Available
Cassin's Vireo	Vireo cassinii	Passeriformes	Vireonidae	Passerines		1	<0.01	0	0	1	0	0	0	0	0	0	No Data Available	No Data Available	0	0	No Data Available	No Data Available	0	0	No Data Available	No Data Available	0	0	No Data Available	No Data Available	No Data Available	No Data Available	0	0	0	0	0	0	0	0	No Data Available	No Data Available	1	0.01	No Data Available	No Data Available	0	0	No Data Available
Least Bell's Vireo	Vireo bellii pusillus	Passeriformes	Vireonidae	Passerines	Focal species	0	0	0	0	0	0	0	0	0	0	0	No Data Available	No Data Available	0	0	No Data Available	No Data Available	0	0	No Data Available	No Data Available	0	0	No Data Available	No Data Available	No Data Available	No Data Available	0	0	0	0	0	0	0	0	No Data Available	No Data Available	0	0	No Data Available	No Data Available	0	0	No Data Available
Unknown Vireo spp	Unknown Vireo spp	Passeriformes	Vireonidae	Passerines		2	<0.01	0	0	2	0	0	0	0	0	0	No Data Available	No Data Available	1	0	No Data Available	No Data Available	1	0	No Data Available	No Data Available	0	0	No Data Available	No Data Available	No Data Available	No Data Available	0	0	0	0	0	0	0	0	No Data Available	No Data Available	0	0	No Data Available	No Data Available	0	0	No Data Available
Warbling Vireo	Vireo gilvus	Passeriformes	Vireonidae	Passerines		3	<0.01	0	0	3	0	0	0	0	0	0	No Data Available	No Data Available	0	0	No Data Available	No Data Available	2	0.01	No Data Available	No Data Available	0	0	No Data Available	No Data Available	No Data Available	No Data Available	0	0	0	0	0	0	0	0	No Data Available	No Data Available	0	0	No Data Available	No Data Available	0	0	No Data Available
Loggerhead Shrike	Lanius ludovicianus	Passeriformes	Laniidae	Passerines		8	<0.01	0	0	8	0	0	0	0	0	0	No Data Available	No Data Available	1	0	No Data Available	No Data Available	3	0.01	No Data Available	No Data Available	1	0.01	No Data Available	No Data Available	No Data Available	No Data Available	0	0	1	0	0	0	1	0	No Data Available	No Data Available	1	0.01	No Data Available	No Data Available	0	0	No Data Available
Common Raven	Corvus corax	Passeriformes	Corvidae	Passerines		36	0.018358	0	0	36	0	0	0	0	0	0	No Data Available	No Data Available	8	0.02	No Data Available	No Data Available	0	0	No Data Available	No Data Available	1	0.01	No Data Available	No Data Available	No Data Available	No Data Available	0	0	9	0.01	0	0	12	0.05	No Data Available	No Data Available	1	0.01	No Data Available	No Data Available	0	0	No Data Available
Steller's Jay	Cyanocitta stelleri	Passeriformes	Corvidae	Passerines		3	<0.01	0	0	3	0	0	0	0	0	0	No Data Available	No Data Available	3	0.01	No Data Available	No Data Available	0	0	No Data Available	No Data Available	0	0	No Data Available	No Data Available	No Data Available	No Data Available	0	0	0	0	0	0	0	0	No Data Available	No Data Available	0	0	No Data Available	No Data Available	0	0	No Data Available
Western Scrub-Jay	Aphelocoma californica	Passeriformes	Corvidae	Passerines		33	0.0168281	0	0	33	0	0	0	0	0	0	No Data Available	No Data Available	3	0.01	No Data Available	No Data Available	0	0	No Data Available	No Data Available	3	0.02	No Data Available	No Data Available	No Data Available	No Data Available	0	0	24	0.03	0	0	3	0.01	No Data Available	No Data Available	0	0	No Data Available	No Data Available	0	0	No Data Available
Oak Titmouse	Baeolophus inornatus	Passeriformes	Paridae	Passerines		1	<0.01	0	0	1	0	0	0	0	0	0	No Data Available	No Data Available	0	0	No Data Available	No Data Available	0	0	No Data Available	No Data Available	0	0	No Data Available	No Data Available	No Data Available	No Data Available	0	0	1	0	0	0	0	0	No Data Available	No Data Available	0	0	No Data Available	No Data Available	0	0	No Data Available
Horned Lark	Eremophila alpestris	Passeriformes	Alaudidae	Passerines		33	0.0168281	1	0.0121951	34	1	0.04	1	0.01	0	0	No Data Available	No Data Available	10	0.03	No Data Available	No Data Available	12	0.06	No Data Available	No Data Available	1	0.01	No Data Available	No Data Available	No Data Available	No Data Available	0	0	4	0.01	0	0	5	0.02	No Data Available	No Data Available	0	0	No Data Available	No Data Available	0	0	No Data Available
Bank Swallow	Riparia riparia	Passeriformes	Hirundinidae	Passerines	Focal species	0	0	0	0	0	0	0	0	0	0	0	No Data Available	No Data Available	0	0	No Data Available	No Data Available	0	0	No Data Available	No Data Available	0	0	No Data Available	No Data Available	No Data Available	No Data Available	0	0	0	0	0	0	0	0	No Data Available	No Data Available	0	0	No Data Available	No Data Available	0	0	No Data Available
Northern Rough-winged Swallow	Stelgidopteryx serripennis	Passeriformes	Hirundinidae	Passerines		1	<0.01	0	0	1	1	0.04	0	0	0	0	No Data Available	No Data Available	0	0	No Data Available	No Data Available	0	0	No Data Available	No Data Available	0	0	No Data Available	No Data Available	No Data Available	No Data Available	0	0	0	0	0	0	0	0	No Data Available	No Data Available	0	0	No Data Available	No Data Available	0	0	No Data Available
Black-tailed Gnatcatcher	Polioptila melanura	Passeriformes	Sylviidae	Passerines		1	<0.01	0	0	1	0	0	0	0	0	0	No Data Available	No Data Available	0	0	No Data Available	No Data Available	0	0	No Data Available	No Data Available	0	0	No Data Available	No Data Available	No Data Available	No Data Available	0	0	0	0	0	0	0	0	No Data Available	No Data Available	1	0.01	No Data Available	No Data Available	0	0	No Data Available
Blue-gray Gnatcatcher	Polioptila caerulea	Passeriformes	Sylviidae	Passerines		1	<0.01	0	0	1	0	0	0	0	0	0	No Data Available	No Data Available	1	0	No Data Available	No Data Available	0	0	No Data Available	No Data Available	0	0	No Data Available	No Data Available	No Data Available	No Data Available	0	0	0	0	0	0	0	0	No Data Available	No Data Available	0	0	No Data Available	No Data Available	0	0	No Data Available
Ruby-crowned Kinglet	Regulus calendula	Passeriformes	Regulidae	Passerines		5	<0.01	0	0	5	0	0	0	0	0	0	No Data Available	No Data Available	1	0	No Data Available	No Data Available	4	0.02	No Data Available	No Data Available	0	0	No Data Available	No Data Available	No Data Available	No Data Available	0	0	0	0	0	0	0	0	No Data Available	No Data Available	0	0	No Data Available	No Data Available	0	0	No Data Available
Bewick's Wren	Thryomanes bewickii	Passeriformes	Troglodytidae	Passerines		3	<0.01	0	0	3	0	0	0	0	0	0	No Data Available	No Data Available	1	0	No Data Available	No Data Available	0	0	No Data Available	No Data Available	0	0	No Data Available	No Data Available	No Data Available	No Data Available	0	0	1	0	0	0	0	0	No Data Available	No Data Available	0	0	No Data Available	No Data Available	0	0	No Data Available
Cactus Wren	Campylorhynchus brunneicapillus	Passeriformes	Troglodytidae	Passerines		4	<0.01	0	0	4	1	0.04	0	0	0	0	No Data Available	No Data Available	2	0.01	No Data Available	No Data Available	1	0	No Data Available	No Data Available	0	0	No Data Available	No Data Available	No Data Available	No Data Available	0	0	0	0	0	0	0	0	No Data Available	No Data Available	0	0	No Data Available	No Data Available	0	0	No Data Available
House Wren	Troglodytes aedon	Passeriformes	Troglodytidae	Passerines		13	<0.01	0	0	13	0	0	0	0	0	0	No Data Available	No Data Available	8	0.02	No Data Available	No Data Available	3	0.01	No Data Available	No Data Available	0	0	No Data Available	No Data Available	No Data Available	No Data Available	0	0	2	0	0	0	0	0	No Data Available	No Data Available	0	0	No Data Available	No Data Available	0	0	No Data Available
Rock Wren	Salpinctes obsoletus	Passeriformes	Troglodytidae	Passerines		8	<0.01	0	0	8	0	0	0	0	1	0.11	No Data Available	No Data Available	1	0	No Data Available	No Data Available	0	0	No Data Available	No Data Available	1	0.01	No Data Available	No Data Available	No Data Available	No Data Available	0	0	3	0	0	0	2	0.01	No Data Available	No Data Available	0	0	No Data Available	No Data Available	0	0	No Data Available
Unidentified Wren spp	Troglodytidae spp.	Passeriformes	Troglodytidae	Passerines		1	<0.01	0	0	1	0	0	0	0	0	0	No Data Available	No Data Available	0	0	No Data Available	No Data Available	1	0	No Data Available	No Data Available	0	0	No Data Available	No Data Available	No Data Available	No Data Available	0	0	0	0	0	0	0	0	No Data Available	No Data Available	0	0	No Data Available	No Data Available	0	0	No Data Available
European Starling	Sturnus vulgaris	Passeriformes	Sturnidae	Passerines		9	<0.01	2	0.0243902	11	0	0	0	0	0	0	No Data Available	No Data Available	2	0.01	No Data Available	No Data Available	1	0	No Data Available	No Data Available	0	0	No Data Available	No Data Available	No Data Available	No Data Available	1	0.25	0	0	1	0.25	4	0.02	No Data Available	No Data Available	0	0	No Data Available	No Data Available	0	0	No Data Available
Bendire's Thrasher	Toxostoma bendirei	Passeriformes	Mimidae	Passerines	Focal group - Thrashers	0	0	0	0	0	0	0	0	0	0	0	No Data Available	No Data Available	0	0	No Data Available	No Data Available	0	0	No Data Available	No Data Available	0	0	No Data Available	No Data Available	No Data Available	No Data Available	0	0	0	0	0	0	0	0	No Data Available	No Data Available	0	0	No Data Available	No Data Available	0	0	No Data Available
California Thrasher	Toxostoma redivivum	Passeriformes	Mimidae	Passerines	Focal group - Thrashers	7	<0.01	0	0	7	0	0	0	0	0	0	No Data Available	No Data Available	0	0	No Data Available	No Data Available	0	0	No Data Available	No Data Available	0	0	No Data Available	No Data Available	No Data Available	No Data Available	0	0	7	0.01	0	0	0	0	No Data Available	No Data Available	0	0	No Data Available	No Data Available	0	0	No Data Available
Crissal Thrasher	Toxostoma crissale	Passeriformes	Mimidae	Passerines	Focal group - Thrashers	0	0	0	0	0	0	0	0	0	0	0	No Data Available	No Data Available	0	0	No Data Available	No Data Available	0	0	No Data Available	No Data Available	0	0	No Data Available	No Data Available	No Data Available	No Data Available	0	0	0	0	0	0	0	0	No Data Available	No Data Available	0	0	No Data Available	No Data Available	0	0	No Data Available
Le Conte's Thrasher	Toxostoma lecontei	Passeriformes	Mimidae	Passerines	Focal group - Thrashers	0	0	0	0	0	0	0	0	0	0	0	No Data Available	No Data Available	0	0	No Data Available	No Data Available	0	0	No Data Available	No Data Available	0	0	No Data Available	No Data Available	No Data Available	No Data Available	0	0	0	0	0	0	0	0	No Data Available	No Data Available	0	0	No Data Available	No Data Available	0	0	No Data Available
Northern Mockingbird	Mimus polyglottos	Passeriformes	Mimidae	Passerines	Focal group - Thrashers	1	<0.01	0	0	1	0	0	0	0	0	0	No Data Available	No Data Available	0	0	No Data Available	No Data Available	0	0	No Data Available	No Data Available	0	0	No Data Available	No Data Available	No Data Available	No Data Available	0	0	0	0	0	0	0	0	No Data Available	No Data Available	1	0.01	No Data Available	No Data Available	0	0	No Data Available
Other Thrasher Spp.	Other Thrasher Spp.	Passeriformes	Mimidae	Passerines	Focal group - Thrashers	0	0	0	0	0	0	0	0	0	0	0	No Data Available	No Data Available	0	0	No Data Available	No Data Available	0	0	No Data Available	No Data Available	0	0	No Data Available	No Data Available	No Data Available	No Data Available	0	0	0	0	0	0	0	0	No Data Available	No Data Available	0	0	No Data Available	No Data Available	0	0	No Data Available
Sage Thrasher	Oreoscoptes montanus	Passeriformes	Mimidae	Passerines	Focal group - Thrashers	0	0	0	0	0	0	0	0	0	0	0	No Data Available	No Data Available	0	0	No Data Available	No Data Available	0	0	No Data Available	No Data Available	0	0	No Data Available	No Data Available	No Data Available	No Data Available	0	0	0	0	0	0	0	0	No Data Available	No Data Available	0	0	No Data Available	No Data Available	0	0	No Data Available
Unknown Thrasher spp	Mimidae spp.	Passeriformes	Mimidae	Passerines	Focal group - Thrashers	2	<0.01	0	0	2	0	0	0	0	0	0	No Data Available	No Data Available	0	0	No Data Available	No Data Available	0	0	No Data Available	No Data Available	0	0	No Data Available	No Data Available	No Data Available	No Data Available	0	0	2	0	0	0	0	0	No Data Available	No Data Available	0	0	No Data Available	No Data Available	0	0	No Data Available
American Robin	Turdus migratorius	Passeriformes	Turdidae	Passerines		7	<0.01	0	0	7	0	0	0	0	0	0	No Data Available	No Data Available	0	0	No Data Available	No Data Available	1	0	No Data Available	No Data Available	0	0	No Data Available	No Data Available	No Data Available	No Data Available	0	0	6	0.01	0	0	0	0	No Data Available	No Data Available	0	0	No Data Available	No Data Available	0	0	No Data Available
Hermit Thrush	Catharus guttatus	Passeriformes	Turdidae	Passerines		5	<0.01	0	0	5	0	0	0	0	0	0	No Data Available	No Data Available	2	0.01	No Data Available	No Data Available	0	0	No Data Available	No Data Available	0	0	No Data Available	No Data Available	No Data Available	No Data Available	0	0	2	0	0	0	1	0	No Data Available	No Data Available	0	0	No Data Available	No Data Available	0	0	No Data Available
Mountain Bluebird	Sialia currucoides	Passeriformes	Turdidae	Passerines		1	<0.01	0	0	1	0	0	0	0	0	0	No Data Available	No Data Available	0	0	No Data Available	No Data Available	1	0	No Data Available	No Data Available	0	0	No Data Available	No Data Available	No Data Available	No Data Available	0	0	0	0	0	0	0	0	No Data Available	No Data Available	0	0	No Data Available	No Data Available	0	0	No Data Available
Swainson's Thrush	Catharus ustulatus	Passeriformes	Turdidae	Passerines		3	<0.01	0	0	3	1	0.04	0	0	0	0	No Data Available	No Data Available	0	0	No Data Available	No Data Available	1	0	No Data Available	No Data Available	1	0.01	No Data Available	No Data Available	No Data Available	No Data Available	0	0	0	0	0	0	0	0	No Data Available	No Data Available	0	0	No Data Available	No Data Available	0	0	No Data Available
Unknown Thrush species	Turdidae spp.	Passeriformes	Turdidae	Passerines		1	<0.01	0	0	1	0	0	0	0	0	0	No Data Available	No Data Available	0	0	No Data Available	No Data Available	0	0	No Data Available	No Data Available	0	0	No Data Available	No Data Available	No Data Available	No Data Available	0	0	0	0	0	0	0	0	No Data Available	No Data Available	1	0.01	No Data Available	No Data Available	0	0	No Data Available
Varied Thrush	Ixoreus naevius	Passeriformes	Turdidae	Passerines		1	<0.01	0	0	1	0	0	0	0	0	0	No Data Available	No Data Available	0	0	No Data Available	No Data Available	0	0	No Data Available	No Data Available	0	0	No Data Available	No Data Available	No Data Available	No Data Available	0	0	1	0	0	0	0	0	No Data Available	No Data Available	0	0	No Data Available	No Data Available	0	0	No Data Available
Western Bluebird	Sialia mexicana	Passeriformes	Turdidae	Passerines		2	<0.01	0	0	2	0	0	0	0	0	0	No Data Available	No Data Available	1	0	No Data Available	No Data Available	1	0	No Data Available	No Data Available	0	0	No Data Available	No Data Available	No Data Available	No Data Available	0	0	0	0	0	0	0	0	No Data Available	No Data Available	0	0	No Data Available	No Data Available	0	0	No Data Available
Phainopepla	Phainopepla nitens	Passeriformes	Ptiliogonatidae	Passerines		1	<0.01	0	0	1	0	0	0	0	0	0	No Data Available	No Data Available	1	0	No Data Available	No Data Available	0	0	No Data Available	No Data Available	0	0	No Data Available	No Data Available	No Data Available	No Data Available	0	0	0	0	0	0	0	0	No Data Available	No Data Available	0	0	No Data Available	No Data Available	0	0	No Data Available
House Sparrow	Passer domesticus	Passeriformes	Passeridae	Passerines		1	<0.01	0	0	1	0	0	0	0	0	0	No Data Available	No Data Available	0	0	No Data Available	No Data Available	1	0	No Data Available	No Data Available	0	0	No Data Available	No Data Available	No Data Available	No Data Available	0	0	0	0	0	0	0	0	No Data Available	No Data Available	0	0	No Data Available	No Data Available	0	0	No Data Available
American Goldfinch	Spinus tristis	Passeriformes	Fringillidae	Passerines		5	<0.01	0	0	5	0	0	0	0	0	0	No Data Available	No Data Available	0	0	No Data Available	No Data Available	0	0	No Data Available	No Data Available	0	0	No Data Available	No Data Available	No Data Available	No Data Available	0	0	5	0.01	0	0	0	0	No Data Available	No Data Available	0	0	No Data Available	No Data Available	0	0	No Data Available
House Finch	Haemorhous mexicanus	Passeriformes	Fringillidae	Passerines		17	<0.01	2	0.0243902	19	0	0	2	0.03	0	0	No Data Available	No Data Available	1	0	No Data Available	No Data Available	5	0.02	No Data Available	No Data Available	1	0.01	No Data Available	No Data Available	No Data Available	No Data Available	0	0	10	0.01	0	0	0	0	No Data Available	No Data Available	0	0	No Data Available	No Data Available	0	0	No Data Available
Lesser Goldfinch	Spinus psaltria	Passeriformes	Fringillidae	Passerines		2	<0.01	0	0	2	0	0	0	0	0	0	No Data Available	No Data Available	1	0	No Data Available	No Data Available	0	0	No Data Available	No Data Available	0	0	No Data Available	No Data Available	No Data Available	No Data Available	0	0	0	0	0	0	0	0	No Data Available	No Data Available	1	0.01	No Data Available	No Data Available	0	0	No Data Available
Pine Siskin	Spinus pinus	Passeriformes	Fringillidae	Passerines		1	<0.01	0	0	1	0	0	0	0	0	0	No Data Available	No Data Available	1	0	No Data Available	No Data Available	0	0	No Data Available	No Data Available	0	0	No Data Available	No Data Available	No Data Available	No Data Available	0	0	0	0	0	0	0	0	No Data Available	No Data Available	0	0	No Data Available	No Data Available	0	0	No Data Available
Unknown Finch spp	Finch spp	Passeriformes	Fringillidae	Passerines		2	<0.01	0	0	2	0	0	0	0	0	0	No Data Available	No Data Available	0	0	No Data Available	No Data Available	2	0.01	No Data Available	No Data Available	0	0	No Data Available	No Data Available	No Data Available	No Data Available	0	0	0	0	0	0	0	0	No Data Available	No Data Available	0	0	No Data Available	No Data Available	0	0	No Data Available
Black-throated Sparrow	Amphispiza bilineata	Passeriformes	Passerellidae	Passerines		2	<0.01	0	0	2	0	0	0	0	0	0	No Data Available	No Data Available	0	0	No Data Available	No Data Available	0	0	No Data Available	No Data Available	0	0	No Data Available	No Data Available	No Data Available	No Data Available	0	0	1	0	0	0	0	0	No Data Available	No Data Available	1	0.01	No Data Available	No Data Available	0	0	No Data Available
California Towhee	California Towee	Passeriformes	Passerellidae	Passerines		2	<0.01	0	0	2	0	0	0	0	0	0	No Data Available	No Data Available	0	0	No Data Available	No Data Available	0	0	No Data Available	No Data Available	0	0	No Data Available	No Data Available	No Data Available	No Data Available	0	0	2	0	0	0	0	0	No Data Available	No Data Available	0	0	No Data Available	No Data Available	0	0	No Data Available
Chipping Sparrow	Spizella passerina	Passeriformes	Passerellidae	Passerines		4	<0.01	0	0	4	0	0	0	0	0	0	No Data Available	No Data Available	0	0	No Data Available	No Data Available	0	0	No Data Available	No Data Available	0	0	No Data Available	No Data Available	No Data Available	No Data Available	0	0	2	0	0	0	1	0	No Data Available	No Data Available	1	0.01	No Data Available	No Data Available	0	0	No Data Available
Dark-eyed Junco	Junco hyemalis	Passeriformes	Passerellidae	Passerines		45	0.0229475	0	0	45	0	0	0	0	0	0	No Data Available	No Data Available	5	0.01	No Data Available	No Data Available	1	0	No Data Available	No Data Available	0	0	No Data Available	No Data Available	No Data Available	No Data Available	0	0	36	0.05	0	0	3	0.01	No Data Available	No Data Available	0	0	No Data Available	No Data Available	0	0	No Data Available
Fox Sparrow	Passerella iliaca	Passeriformes	Passerellidae	Passerines		6	<0.01	0	0	6	0	0	0	0	0	0	No Data Available	No Data Available	3	0.01	No Data Available	No Data Available	2	0.01	No Data Available	No Data Available	1	0.01	No Data Available	No Data Available	No Data Available	No Data Available	0	0	0	0	0	0	0	0	No Data Available	No Data Available	0	0	No Data Available	No Data Available	0	0	No Data Available
Grasshopper Sparrow	Ammodramus savannarum	Passeriformes	Passerellidae	Passerines		1	<0.01	0	0	1	0	0	0	0	0	0	No Data Available	No Data Available	0	0	No Data Available	No Data Available	1	0	No Data Available	No Data Available	0	0	No Data Available	No Data Available	No Data Available	No Data Available	0	0	0	0	0	0	0	0	No Data Available	No Data Available	0	0	No Data Available	No Data Available	0	0	No Data Available
Lark Sparrow	Chondestes grammacus	Passeriformes	Passerellidae	Passerines		14	<0.01	0	0	14	0	0	0	0	0	0	No Data Available	No Data Available	1	0	No Data Available	No Data Available	3	0.01	No Data Available	No Data Available	2	0.01	No Data Available	No Data Available	No Data Available	No Data Available	0	0	8	0.01	0	0	0	0	No Data Available	No Data Available	0	0	No Data Available	No Data Available	0	0	No Data Available
Lincoln's Sparrow	Melospiza lincolnii	Passeriformes	Passerellidae	Passerines		6	<0.01	0	0	6	1	0.04	0	0	0	0	No Data Available	No Data Available	1	0	No Data Available	No Data Available	1	0	No Data Available	No Data Available	0	0	No Data Available	No Data Available	No Data Available	No Data Available	0	0	2	0	0	0	0	0	No Data Available	No Data Available	1	0.01	No Data Available	No Data Available	0	0	No Data Available
Rufous-crowned Sparrow	Aimophila ruficeps	Passeriformes	Passerellidae	Passerines		1	<0.01	0	0	1	0	0	0	0	0	0	No Data Available	No Data Available	1	0	No Data Available	No Data Available	0	0	No Data Available	No Data Available	0	0	No Data Available	No Data Available	No Data Available	No Data Available	0	0	0	0	0	0	0	0	No Data Available	No Data Available	0	0	No Data Available	No Data Available	0	0	No Data Available
Savannah Sparrow	Passerculus sandwichensis	Passeriformes	Passerellidae	Passerines		6	<0.01	0	0	6	0	0	0	0	0	0	No Data Available	No Data Available	1	0	No Data Available	No Data Available	0	0	No Data Available	No Data Available	0	0	No Data Available	No Data Available	No Data Available	No Data Available	0	0	2	0	0	0	0	0	No Data Available	No Data Available	3	0.04	No Data Available	No Data Available	0	0	No Data Available
Spotted Towhee	Pipilo maculatus	Passeriformes	Passerellidae	Passerines		6	<0.01	0	0	6	0	0	0	0	0	0	No Data Available	No Data Available	5	0.01	No Data Available	No Data Available	0	0	No Data Available	No Data Available	0	0	No Data Available	No Data Available	No Data Available	No Data Available	0	0	1	0	0	0	0	0	No Data Available	No Data Available	0	0	No Data Available	No Data Available	0	0	No Data Available
Unknown Sparrow	Unknown Sparrow	Passeriformes	Passerellidae	Passerines		13	<0.01	3	0.0365854	16	0	0	3	0.04	0	0	No Data Available	No Data Available	5	0.01	No Data Available	No Data Available	4	0.02	No Data Available	No Data Available	2	0.01	No Data Available	No Data Available	No Data Available	No Data Available	0	0	0	0	0	0	2	0.01	No Data Available	No Data Available	0	0	No Data Available	No Data Available	0	0	No Data Available
Vesper Sparrow	Pooecetes gramineus	Passeriformes	Passerellidae	Passerines		2	<0.01	0	0	2	0	0	0	0	0	0	No Data Available	No Data Available	0	0	No Data Available	No Data Available	0	0	No Data Available	No Data Available	0	0	No Data Available	No Data Available	No Data Available	No Data Available	0	0	2	0	0	0	0	0	No Data Available	No Data Available	0	0	No Data Available	No Data Available	0	0	No Data Available
White-crowned or golden-crowned Sparrow	Zonotrichia spp.	Passeriformes	Passerellidae	Passerines		28	0.0142784	0	0	28	0	0	0	0	0	0	No Data Available	No Data Available	0	0	No Data Available	No Data Available	0	0	No Data Available	No Data Available	0	0	No Data Available	No Data Available	No Data Available	No Data Available	0	0	28	0.04	0	0	0	0	No Data Available	No Data Available	0	0	No Data Available	No Data Available	0	0	No Data Available
White-crowned Sparrow	Zonotrichia leucophrys	Passeriformes	Passerellidae	Passerines		7	<0.01	0	0	7	0	0	0	0	0	0	No Data Available	No Data Available	3	0.01	No Data Available	No Data Available	1	0	No Data Available	No Data Available	0	0	No Data Available	No Data Available	No Data Available	No Data Available	0	0	0	0	0	0	2	0.01	No Data Available	No Data Available	0	0	No Data Available	No Data Available	0	0	No Data Available
Brewer's Blackbird	Euphagus cyanocephalus	Passeriformes	Icteridae	Passerines		4	<0.01	0	0	4	0	0	0	0	0	0	No Data Available	No Data Available	0	0	No Data Available	No Data Available	0	0	No Data Available	No Data Available	0	0	No Data Available	No Data Available	No Data Available	No Data Available	0	0	1	0	0	0	2	0.01	No Data Available	No Data Available	0	0	No Data Available	No Data Available	0	0	No Data Available
Bullock's Oriole	Icterus bullockii	Passeriformes	Icteridae	Passerines		4	<0.01	0	0	4	0	0	0	0	0	0	No Data Available	No Data Available	1	0	No Data Available	No Data Available	1	0	No Data Available	No Data Available	0	0	No Data Available	No Data Available	No Data Available	No Data Available	0	0	0	0	0	0	0	0	No Data Available	No Data Available	2	0.03	No Data Available	No Data Available	0	0	No Data Available
Unknown Oriole spp	Unknown Oriole spp	Passeriformes	Icteridae	Passerines		1	<0.01	0	0	1	0	0	0	0	0	0	No Data Available	No Data Available	0	0	No Data Available	No Data Available	1	0	No Data Available	No Data Available	0	0	No Data Available	No Data Available	No Data Available	No Data Available	0	0	0	0	0	0	0	0	No Data Available	No Data Available	0	0	No Data Available	No Data Available	0	0	No Data Available
Western Meadowlark	Sturnella neglecta	Passeriformes	Icteridae	Passerines		50	0.0254972	0	0	50	0	0	0	0	0	0	No Data Available	No Data Available	2	0.01	No Data Available	No Data Available	14	0.07	No Data Available	No Data Available	0	0	No Data Available	No Data Available	No Data Available	No Data Available	0	0	19	0.02	0	0	13	0.05	No Data Available	No Data Available	0	0	No Data Available	No Data Available	0	0	No Data Available
Yellow-headed Blackbird	Xanthocephalus xanthocephalus	Passeriformes	Icteridae	Passerines		1	<0.01	0	0	1	0	0	0	0	0	0	No Data Available	No Data Available	1	0	No Data Available	No Data Available	0	0	No Data Available	No Data Available	0	0	No Data Available	No Data Available	No Data Available	No Data Available	0	0	0	0	0	0	0	0	No Data Available	No Data Available	0	0	No Data Available	No Data Available	0	0	No Data Available
Black-and-white Warbler	Mniotilta varia	Passeriformes	Parulidae	Passerines	Focal group - Warblers	1	<0.01	0	0	1	0	0	0	0	0	0	No Data Available	No Data Available	1	0	No Data Available	No Data Available	0	0	No Data Available	No Data Available	0	0	No Data Available	No Data Available	No Data Available	No Data Available	0	0	0	0	0	0	0	0	No Data Available	No Data Available	0	0	No Data Available	No Data Available	0	0	No Data Available
Black-throated Gray Warbler	Setophaga nigrescens	Passeriformes	Parulidae	Passerines	Focal group - Warblers	3	<0.01	4	0.0487805	7	0	0	4	0.05	0	0	No Data Available	No Data Available	0	0	No Data Available	No Data Available	2	0.01	No Data Available	No Data Available	1	0.01	No Data Available	No Data Available	No Data Available	No Data Available	0	0	0	0	0	0	0	0	No Data Available	No Data Available	0	0	No Data Available	No Data Available	0	0	No Data Available
Common Yellowthroat	Geothlypis trichas	Passeriformes	Parulidae	Passerines	Focal group - Warblers	1	<0.01	0	0	1	0	0	0	0	0	0	No Data Available	No Data Available	1	0	No Data Available	No Data Available	0	0	No Data Available	No Data Available	0	0	No Data Available	No Data Available	No Data Available	No Data Available	0	0	0	0	0	0	0	0	No Data Available	No Data Available	0	0	No Data Available	No Data Available	0	0	No Data Available
Hermit Warbler	Setophaga occidentalis	Passeriformes	Parulidae	Passerines	Focal group - Warblers	1	<0.01	0	0	1	0	0	0	0	0	0	No Data Available	No Data Available	0	0	No Data Available	No Data Available	1	0	No Data Available	No Data Available	0	0	No Data Available	No Data Available	No Data Available	No Data Available	0	0	0	0	0	0	0	0	No Data Available	No Data Available	0	0	No Data Available	No Data Available	0	0	No Data Available
MacGillivray's Warbler	Geothlypis tolmiei	Passeriformes	Parulidae	Passerines	Focal group - Warblers	3	<0.01	0	0	3	0	0	0	0	0	0	No Data Available	No Data Available	1	0	No Data Available	No Data Available	1	0	No Data Available	No Data Available	0	0	No Data Available	No Data Available	No Data Available	No Data Available	0	0	0	0	0	0	0	0	No Data Available	No Data Available	1	0.01	No Data Available	No Data Available	0	0	No Data Available
Nashville Warbler	Oreothlypis ruficapilla	Passeriformes	Parulidae	Passerines	Focal group - Warblers	2	<0.01	0	0	2	1	0.04	0	0	0	0	No Data Available	No Data Available	0	0	No Data Available	No Data Available	0	0	No Data Available	No Data Available	0	0	No Data Available	No Data Available	No Data Available	No Data Available	0	0	0	0	0	0	0	0	No Data Available	No Data Available	1	0.01	No Data Available	No Data Available	0	0	No Data Available
Orange-crowned Warbler	Oreothlypis celata	Passeriformes	Parulidae	Passerines	Focal group - Warblers	13	<0.01	0	0	13	0	0	0	0	0	0	No Data Available	No Data Available	3	0.01	No Data Available	No Data Available	4	0.02	No Data Available	No Data Available	0	0	No Data Available	No Data Available	No Data Available	No Data Available	0	0	6	0.01	0	0	0	0	No Data Available	No Data Available	0	0	No Data Available	No Data Available	0	0	No Data Available
Townsend's Warbler	Setophaga townsendi	Passeriformes	Parulidae	Passerines	Focal group - Warblers	4	<0.01	4	0.0487805	8	0	0	4	0.05	0	0	No Data Available	No Data Available	1	0	No Data Available	No Data Available	2	0.01	No Data Available	No Data Available	0	0	No Data Available	No Data Available	No Data Available	No Data Available	0	0	1	0	0	0	0	0	No Data Available	No Data Available	0	0	No Data Available	No Data Available	0	0	No Data Available
Unknown Warbler Species	Parulidae spp.	Passeriformes	Parulidae	Passerines	Focal group - Warblers	24	0.0122387	1	0.0121951	25	1	0.04	1	0.01	0	0	No Data Available	No Data Available	10	0.03	No Data Available	No Data Available	13	0.06	No Data Available	No Data Available	0	0	No Data Available	No Data Available	No Data Available	No Data Available	0	0	0	0	0	0	0	0	No Data Available	No Data Available	0	0	No Data Available	No Data Available	0	0	No Data Available
Warbler Spp.	Warbler Spp	Passeriformes	Parulidae	Passerines	Focal group - Warblers	0	0	0	0	0	0	0	0	0	0	0	No Data Available	No Data Available	0	0	No Data Available	No Data Available	0	0	No Data Available	No Data Available	0	0	No Data Available	No Data Available	No Data Available	No Data Available	0	0	0	0	0	0	0	0	No Data Available	No Data Available	0	0	No Data Available	No Data Available	0	0	No Data Available
Wilson's Warbler	Cardellina pusilla	Passeriformes	Parulidae	Passerines	Focal group - Warblers	17	<0.01	1	0.0121951	18	1	0.04	1	0.01	0	0	No Data Available	No Data Available	2	0.01	No Data Available	No Data Available	3	0.01	No Data Available	No Data Available	1	0.01	No Data Available	No Data Available	No Data Available	No Data Available	0	0	3	0	0	0	0	0	No Data Available	No Data Available	6	0.09	No Data Available	No Data Available	0	0	No Data Available
Yellow Warbler	Setophaga petechia	Passeriformes	Parulidae	Passerines	Focal group - Warblers	2	<0.01	2	0.0243902	4	1	0.04	2	0.03	0	0	No Data Available	No Data Available	0	0	No Data Available	No Data Available	0	0	No Data Available	No Data Available	1	0.01	No Data Available	No Data Available	No Data Available	No Data Available	0	0	0	0	0	0	0	0	No Data Available	No Data Available	0	0	No Data Available	No Data Available	0	0	No Data Available
Yellow-rumped Warbler	Setophaga coronata	Passeriformes	Parulidae	Passerines	Focal group - Warblers	19	<0.01	0	0	19	0	0	0	0	0	0	No Data Available	No Data Available	2	0.01	No Data Available	No Data Available	5	0.02	No Data Available	No Data Available	0	0	No Data Available	No Data Available	No Data Available	No Data Available	0	0	7	0.01	0	0	2	0.01	No Data Available	No Data Available	3	0.04	No Data Available	No Data Available	0	0	No Data Available
Black-headed Grosbeak	Pheucticus melanocephalus	Passeriformes	Cardinalidae	Passerines		18	<0.01	0	0	18	1	0.04	0	0	0	0	No Data Available	No Data Available	7	0.02	No Data Available	No Data Available	0	0	No Data Available	No Data Available	0	0	No Data Available	No Data Available	No Data Available	No Data Available	0	0	5	0.01	0	0	0	0	No Data Available	No Data Available	5	0.07	No Data Available	No Data Available	0	0	No Data Available
Lazuli Bunting	Passerina amoena	Passeriformes	Cardinalidae	Passerines		1	<0.01	0	0	1	0	0	0	0	0	0	No Data Available	No Data Available	1	0	No Data Available	No Data Available	0	0	No Data Available	No Data Available	0	0	No Data Available	No Data Available	No Data Available	No Data Available	0	0	0	0	0	0	0	0	No Data Available	No Data Available	0	0	No Data Available	No Data Available	0	0	No Data Available
Western Tanager	Piranga ludoviciana	Passeriformes	Cardinalidae	Passerines		16	<0.01	1	0.0121951	17	1	0.04	1	0.01	0	0	No Data Available	No Data Available	3	0.01	No Data Available	No Data Available	2	0.01	No Data Available	No Data Available	2	0.01	No Data Available	No Data Available	No Data Available	No Data Available	0	0	7	0.01	0	0	0	0	No Data Available	No Data Available	1	0.01	No Data Available	No Data Available	0	0	No Data Available
Unknown Bat	Unknown Bat	Chiroptera	Unknown	Bats		9	<0.01	5	0.0609756	14	1	0.04	5	0.07	0	0	No Data Available	No Data Available	2	0.01	No Data Available	No Data Available	0	0	No Data Available	No Data Available	1	0.01	No Data Available	No Data Available	No Data Available	No Data Available	0	0	0	0	0	0	1	0	No Data Available	No Data Available	4	0.06	No Data Available	No Data Available	0	0	No Data Available
Big Free-tailed Bat	Nyctinomops macrotis	Chiroptera	Molossidae	Bats		11	<0.01	0	0	11	0	0	0	0	1	0.11	No Data Available	No Data Available	0	0	No Data Available	No Data Available	0	0	No Data Available	No Data Available	0	0	No Data Available	No Data Available	No Data Available	No Data Available	0	0	0	0	0	0	0	0	No Data Available	No Data Available	10	0.15	No Data Available	No Data Available	0	0	No Data Available
Mexican Free-tailed Bat	Mexican Free-tailed Bat	Chiroptera	Molossidae	Bats		47	0.02	8	0.1	55	1	0.04	6	0.08	0	0	No Data Available	No Data Available	7	0.02	No Data Available	No Data Available	7	0.03	No Data Available	No Data Available	31	0.21	No Data Available	No Data Available	No Data Available	No Data Available	1	0.25	0	0	1	0.25	0	0	No Data Available	No Data Available	0	0	No Data Available	No Data Available	0	0	No Data Available
Pocketed Free-tailed Bat	Nyctinomops femorosaccus	Chiroptera	Molossidae	Bats		4	<0.01	0	0	4	0	0	0	0	0	0	No Data Available	No Data Available	0	0	No Data Available	No Data Available	0	0	No Data Available	No Data Available	0	0	No Data Available	No Data Available	No Data Available	No Data Available	0	0	0	0	0	0	0	0	No Data Available	No Data Available	1	0.01	No Data Available	No Data Available	0	0	No Data Available
Western Mastiff Bat	Eumops perotis	Chiroptera	Molossidae	Bats		3	<0.01	2	0.0243902	5	1	0.04	2	0.03	0	0	No Data Available	No Data Available	0	0	No Data Available	No Data Available	1	0	No Data Available	No Data Available	1	0.01	No Data Available	No Data Available	No Data Available	No Data Available	0	0	0	0	0	0	0	0	No Data Available	No Data Available	0	0	No Data Available	No Data Available	0	0	No Data Available
Big Brown Bat	Eptesicus fuscus	Chiroptera	Vespertilionidae	Bats		6	<0.01	0	0	6	0	0	0	0	0	0	No Data Available	No Data Available	0	0	No Data Available	No Data Available	4	0.02	No Data Available	No Data Available	1	0.01	No Data Available	No Data Available	No Data Available	No Data Available	0	0	0	0	0	0	0	0	No Data Available	No Data Available	1	0.01	No Data Available	No Data Available	0	0	No Data Available
California Myotis	Myotis californicus	Chiroptera	Vespertilionidae	Bats		1	<0.01	0	0	1	0	0	0	0	0	0	No Data Available	No Data Available	1	0	No Data Available	No Data Available	0	0	No Data Available	No Data Available	0	0	No Data Available	No Data Available	No Data Available	No Data Available	0	0	0	0	0	0	0	0	No Data Available	No Data Available	0	0	No Data Available	No Data Available	0	0	No Data Available
Canyon Bat	Parastrellus hesperus	Chiroptera	Vespertilionidae	Bats		1	<0.01	0	0	1	0	0	0	0	0	0	No Data Available	No Data Available	0	0	No Data Available	No Data Available	0	0	No Data Available	No Data Available	1	0.01	No Data Available	No Data Available	No Data Available	No Data Available	0	0	0	0	0	0	0	0	No Data Available	No Data Available	0	0	No Data Available	No Data Available	0	0	No Data Available
Hoary Bat	Lasiurus cinereus	Chiroptera	Vespertilionidae	Bats		37	0.0188679	2	0.0243902	39	1	0.04	2	0.03	1	0.11	No Data Available	No Data Available	7	0.02	No Data Available	No Data Available	14	0.07	No Data Available	No Data Available	11	0.07	No Data Available	No Data Available	No Data Available	No Data Available	0	0	0	0	0	0	0	0	No Data Available	No Data Available	2	0.03	No Data Available	No Data Available	0	0	No Data Available
Unidentified Myotis spp	Myotis spp.	Chiroptera	Vespertilionidae	Bats		2	<0.01	0	0	2	0	0	0	0	0	0	No Data Available	No Data Available	0	0	No Data Available	No Data Available	0	0	No Data Available	No Data Available	2	0.01	No Data Available	No Data Available	No Data Available	No Data Available	0	0	0	0	0	0	0	0	No Data Available	No Data Available	0	0	No Data Available	No Data Available	0	0	No Data Available
Western Red Bat	Lasiurus blossevillii	Chiroptera	Vespertilionidae	Bats		1	<0.01	0	0	1	0	0	0	0	0	0	No Data Available	No Data Available	0	0	No Data Available	No Data Available	1	0	No Data Available	No Data Available	0	0	No Data Available	No Data Available	No Data Available	No Data Available	0	0	0	0	0	0	0	0	No Data Available	No Data Available	0	0	No Data Available	No Data Available	0	0	No Data Available
Western Yellow Bat	Lasiurus xanthinus	Chiroptera	Vespertilionidae	Bats		3	<0.01	0	0	3	0	0	0	0	0	0	No Data Available	No Data Available	0	0	No Data Available	No Data Available	0	0	No Data Available	No Data Available	0	0	No Data Available	No Data Available	No Data Available	No Data Available	0	0	0	0	0	0	0	0	No Data Available	No Data Available	3	0.04	No Data Available	No Data Available	0	0	No Data Available
Unknown Bird	Unknown Bird	Unknown Bird	NA	NA		157	0.0800612	3	0.0365854	160	0	0	3	0.04	0	0	No Data Available	No Data Available	0	0	No Data Available	No Data Available	3	0.01	No Data Available	No Data Available	0	0	No Data Available	No Data Available	No Data Available	No Data Available	0	0	91	0.11	0	0	45	0.17	No Data Available	No Data Available	2	0.03	No Data Available	No Data Available	0	0	No Data Available
Unknown Large Bird	Uknown Large Bird	Unknown Bird	NA	NA		23	0.0117287	3	0.0365854	26	0	0	3	0.04	1	0.11	No Data Available	No Data Available	18	0.05	No Data Available	No Data Available	0	0	No Data Available	No Data Available	3	0.02	No Data Available	No Data Available	No Data Available	No Data Available	0	0	0	0	0	0	0	0	No Data Available	No Data Available	1	0.01	No Data Available	No Data Available	0	0	No Data Available
Unknown Passerine	Unknown Passerine	Passeriformes	NA	Passerines		63	0.0321265	0	0	63	0	0	0	0	0	0	No Data Available	No Data Available	9	0.03	No Data Available	No Data Available	37	0.18	No Data Available	No Data Available	2	0.01	No Data Available	No Data Available	No Data Available	No Data Available	0	0	0	0	0	0	8	0.03	No Data Available	No Data Available	4	0.06	No Data Available	No Data Available	0	0	No Data Available
Unknown Small Bird	Unknown Small Bird	Passeriformes	NA	Passerines		63	0.0321265	10	0.121951	73	1	0.04	10	0.14	0	0	No Data Available	No Data Available	47	0.14	No Data Available	No Data Available	0	0	No Data Available	No Data Available	15	0.1	No Data Available	No Data Available	No Data Available	No Data Available	0	0	0	0	0	0	0	0	No Data Available	No Data Available	0	0	No Data Available	No Data Available	0	0	No Data Available
Totals						1961		82		2043	27		74		9		--		339		--		203		--		151		--		--		4		796		4		260		--		67		--		2		--
[truncated: 9 more columns]
